# Supplementary material for: In-depth investigation of the point mutation pattern of HIV-1
Source: Front Cell Infect Microbiol. 2022 Nov 15;12:1033481. doi: 10.3389/fcimb.2022.1033481 (PMC9705751; doi:10.3389/fcimb.2022.1033481)
Supplement: Supplementary file 1 [file DataSheet_1.xlsx]

## Sheet: HIV
Accession	Sampling_Year	Sampling_Country	Subtype	Source
EF158040	2005	AFGHANISTAN	35_A1D	Human immunodeficiency virus 1 (HIV-1)
EF158041	2005	AFGHANISTAN	35_A1D	Human immunodeficiency virus 1 (HIV-1)
EF158042	2005	AFGHANISTAN	35_A1D	Human immunodeficiency virus 1 (HIV-1)
GQ477442	2006	AFGHANISTAN	35_A1D	Human immunodeficiency virus 1 (HIV-1)
GQ477443	2006	AFGHANISTAN	35_A1D	Human immunodeficiency virus 1 (HIV-1)
GQ477444	2006	AFGHANISTAN	35_A1D	Human immunodeficiency virus 1 (HIV-1)
GQ477450	2006	AFGHANISTAN	35_A1D	Human immunodeficiency virus 1 (HIV-1)
GQ477451	2006	AFGHANISTAN	35_A1D	Human immunodeficiency virus 1 (HIV-1)
GQ477449	2007	AFGHANISTAN	35_A1D	Human immunodeficiency virus 1 (HIV-1)
KU310619	1993	ANGOLA	JU	Human immunodeficiency virus 1 (HIV-1)
KU310620	1993	ANGOLA	J	Human immunodeficiency virus 1 (HIV-1)
FJ900266	2006	ANGOLA	F1	Human immunodeficiency virus 1 (HIV-1)
FJ900267	2006	ANGOLA	F1	Human immunodeficiency virus 1 (HIV-1)
FJ900268	2006	ANGOLA	F1	Human immunodeficiency virus 1 (HIV-1)
KX228814	2006	ANGOLA	02_AG	Human immunodeficiency virus 1 (HIV-1)
AF408632	1997	ARGENTINA	BF1	Human immunodeficiency virus 1 (HIV-1)
AY037268	1998	ARGENTINA	B	Human immunodeficiency virus 1 (HIV-1)
AF385936	1999	ARGENTINA	12_BF	Human immunodeficiency virus 1 (HIV-1)
AY037277	1999	ARGENTINA	BF1	Human immunodeficiency virus 1 (HIV-1)
AY037280	1999	ARGENTINA	12_BF	Human immunodeficiency virus 1 (HIV-1)
AY037281	1999	ARGENTINA	17_BF1	Human immunodeficiency virus 1 (HIV-1)
AY037282	1999	ARGENTINA	B	Human immunodeficiency virus 1 (HIV-1)
AY037283	1999	ARGENTINA	BF1	Human immunodeficiency virus 1 (HIV-1)
AY037267	2000	ARGENTINA	BF1	Human immunodeficiency virus 1 (HIV-1)
AY037269	2000	ARGENTINA	B	Human immunodeficiency virus 1 (HIV-1)
KY968400	2000	ARGENTINA	BF1	Human immunodeficiency virus 1 (HIV-1)
KY968401	2000	ARGENTINA	B	Human immunodeficiency virus 1 (HIV-1)
KY968402	2000	ARGENTINA	B	Human immunodeficiency virus 1 (HIV-1)
KY968403	2000	ARGENTINA	B	Human immunodeficiency virus 1 (HIV-1)
KY968408	2001	ARGENTINA	B	Human immunodeficiency virus 1 (HIV-1)
EU581826	2002	ARGENTINA	17_BF1	Human immunodeficiency virus 1 (HIV-1)
DQ383748	2003	ARGENTINA	B	Human immunodeficiency virus 1 (HIV-1)
DQ383749	2003	ARGENTINA	B	Human immunodeficiency virus 1 (HIV-1)
DQ383753	2004	ARGENTINA	BF1	Human immunodeficiency virus 1 (HIV-1)
DQ383754	2004	ARGENTINA	BCF1	Human immunodeficiency virus 1 (HIV-1)
DQ383755	2005	ARGENTINA	BF1	Human immunodeficiency virus 1 (HIV-1)
KY658686	2007	ARGENTINA	B	Human immunodeficiency virus 1 (HIV-1)
MH078530	2009	ARGENTINA	B	Human immunodeficiency virus 1 (HIV-1)
KY658684	2010	ARGENTINA	B	Human immunodeficiency virus 1 (HIV-1)
KY658687	2012	ARGENTINA	BF1	Human immunodeficiency virus 1 (HIV-1)
MH078531	2014	ARGENTINA	B	Human immunodeficiency virus 1 (HIV-1)
MH078535	2014	ARGENTINA	BF1	Human immunodeficiency virus 1 (HIV-1)
MH078532	2015	ARGENTINA	B	Human immunodeficiency virus 1 (HIV-1)
AF042100	1986	AUSTRALIA	B	Human immunodeficiency virus 1 (HIV-1)
AF042101	1987	AUSTRALIA	B	Human immunodeficiency virus 1 (HIV-1)
AF042102	1993	AUSTRALIA	B	Human immunodeficiency virus 1 (HIV-1)
AF042106	1993	AUSTRALIA	B	Human immunodeficiency virus 1 (HIV-1)
AF538305	1995	AUSTRALIA	B	Human immunodeficiency virus 1 (HIV-1)
AF538306	1995	AUSTRALIA	B	Human immunodeficiency virus 1 (HIV-1)
AF538307	1995	AUSTRALIA	B	Human immunodeficiency virus 1 (HIV-1)
AF042104	1996	AUSTRALIA	B	Human immunodeficiency virus 1 (HIV-1)
AF042105	1996	AUSTRALIA	B	Human immunodeficiency virus 1 (HIV-1)
AF064699	1996	AUSTRALIA	06_cpx	Human immunodeficiency virus 1 (HIV-1)
AF538302	1999	AUSTRALIA	B	Human immunodeficiency virus 1 (HIV-1)
AF538303	1999	AUSTRALIA	B	Human immunodeficiency virus 1 (HIV-1)
DQ676877	2003	AUSTRALIA	B	Human immunodeficiency virus 1 (HIV-1)
AY818644	2004	AUSTRALIA	B	Human immunodeficiency virus 1 (HIV-1)
AF414006	2000	BELARUS	03_A6B	Human immunodeficiency virus 1 (HIV-1)
AF077336	1993	BELGIUM	F1	Human immunodeficiency virus 1 (HIV-1)
AJ276595	1993	BELGIUM	02C	Human immunodeficiency virus 1 (HIV-1)
AF076475	1994	BELGIUM	F2KU	Human immunodeficiency virus 1 (HIV-1)
AF084936	1996	BELGIUM	G	Human immunodeficiency virus 1 (HIV-1)
MW881652	2016	BELGIUM	B	Human immunodeficiency virus 1 (HIV-1)
MW881659	2016	BELGIUM	B	Human immunodeficiency virus 1 (HIV-1)
MW881660	2016	BELGIUM	B	Human immunodeficiency virus 1 (HIV-1)
MW881661	2016	BELGIUM	B	Human immunodeficiency virus 1 (HIV-1)
MW881665	2016	BELGIUM	B	Human immunodeficiency virus 1 (HIV-1)
MW881724	2016	BELGIUM	B	Human immunodeficiency virus 1 (HIV-1)
MW881725	2016	BELGIUM	B	Human immunodeficiency virus 1 (HIV-1)
MW881726	2016	BELGIUM	B	Human immunodeficiency virus 1 (HIV-1)
MW881741	2016	BELGIUM	B	Human immunodeficiency virus 1 (HIV-1)
MW881742	2016	BELGIUM	B	Human immunodeficiency virus 1 (HIV-1)
MW881743	2016	BELGIUM	B	Human immunodeficiency virus 1 (HIV-1)
MW881745	2016	BELGIUM	B	Human immunodeficiency virus 1 (HIV-1)
MW881746	2016	BELGIUM	B	Human immunodeficiency virus 1 (HIV-1)
MW881747	2016	BELGIUM	B	Human immunodeficiency virus 1 (HIV-1)
MW881748	2016	BELGIUM	B	Human immunodeficiency virus 1 (HIV-1)
MW881751	2016	BELGIUM	B	Human immunodeficiency virus 1 (HIV-1)
MW881752	2016	BELGIUM	B	Human immunodeficiency virus 1 (HIV-1)
MW881754	2016	BELGIUM	B	Human immunodeficiency virus 1 (HIV-1)
MW881755	2016	BELGIUM	B	Human immunodeficiency virus 1 (HIV-1)
MW881757	2016	BELGIUM	B	Human immunodeficiency virus 1 (HIV-1)
MW881758	2016	BELGIUM	B	Human immunodeficiency virus 1 (HIV-1)
MW881759	2016	BELGIUM	B	Human immunodeficiency virus 1 (HIV-1)
MW881760	2016	BELGIUM	B	Human immunodeficiency virus 1 (HIV-1)
MW881761	2016	BELGIUM	B	Human immunodeficiency virus 1 (HIV-1)
MW881762	2016	BELGIUM	B	Human immunodeficiency virus 1 (HIV-1)
MW881763	2016	BELGIUM	B	Human immunodeficiency virus 1 (HIV-1)
MW881764	2016	BELGIUM	B	Human immunodeficiency virus 1 (HIV-1)
MW881765	2016	BELGIUM	B	Human immunodeficiency virus 1 (HIV-1)
MW881766	2016	BELGIUM	B	Human immunodeficiency virus 1 (HIV-1)
MW881768	2016	BELGIUM	B	Human immunodeficiency virus 1 (HIV-1)
MW881769	2016	BELGIUM	B	Human immunodeficiency virus 1 (HIV-1)
MW881770	2016	BELGIUM	B	Human immunodeficiency virus 1 (HIV-1)
MZ041281	2016	BELGIUM	B	Human immunodeficiency virus 1 (HIV-1)
MZ041282	2016	BELGIUM	B	Human immunodeficiency virus 1 (HIV-1)
MZ041306	2016	BELGIUM	B	Human immunodeficiency virus 1 (HIV-1)
MZ041307	2016	BELGIUM	B	Human immunodeficiency virus 1 (HIV-1)
MZ041340	2016	BELGIUM	B	Human immunodeficiency virus 1 (HIV-1)
MZ041341	2016	BELGIUM	B	Human immunodeficiency virus 1 (HIV-1)
MZ041343	2016	BELGIUM	B	Human immunodeficiency virus 1 (HIV-1)
MZ041348	2016	BELGIUM	B	Human immunodeficiency virus 1 (HIV-1)
MZ041349	2016	BELGIUM	B	Human immunodeficiency virus 1 (HIV-1)
MZ041351	2016	BELGIUM	B	Human immunodeficiency virus 1 (HIV-1)
MZ041352	2016	BELGIUM	B	Human immunodeficiency virus 1 (HIV-1)
MZ041354	2016	BELGIUM	B	Human immunodeficiency virus 1 (HIV-1)
MZ041355	2016	BELGIUM	B	Human immunodeficiency virus 1 (HIV-1)
MZ041358	2016	BELGIUM	B	Human immunodeficiency virus 1 (HIV-1)
MZ041359	2016	BELGIUM	B	Human immunodeficiency virus 1 (HIV-1)
MZ041362	2016	BELGIUM	B	Human immunodeficiency virus 1 (HIV-1)
MZ041363	2016	BELGIUM	B	Human immunodeficiency virus 1 (HIV-1)
MZ041364	2016	BELGIUM	B	Human immunodeficiency virus 1 (HIV-1)
MZ041366	2016	BELGIUM	B	Human immunodeficiency virus 1 (HIV-1)
MZ041367	2016	BELGIUM	B	Human immunodeficiency virus 1 (HIV-1)
MZ041368	2016	BELGIUM	B	Human immunodeficiency virus 1 (HIV-1)
MZ041369	2016	BELGIUM	B	Human immunodeficiency virus 1 (HIV-1)
MZ041370	2016	BELGIUM	B	Human immunodeficiency virus 1 (HIV-1)
MZ041371	2016	BELGIUM	B	Human immunodeficiency virus 1 (HIV-1)
MZ041383	2016	BELGIUM	B	Human immunodeficiency virus 1 (HIV-1)
MZ041391	2016	BELGIUM	B	Human immunodeficiency virus 1 (HIV-1)
MZ041446	2016	BELGIUM	B	Human immunodeficiency virus 1 (HIV-1)
MZ041464	2016	BELGIUM	B	Human immunodeficiency virus 1 (HIV-1)
MZ041494	2016	BELGIUM	B	Human immunodeficiency virus 1 (HIV-1)
MZ041517	2016	BELGIUM	B	Human immunodeficiency virus 1 (HIV-1)
MZ041636	2016	BELGIUM	B	Human immunodeficiency virus 1 (HIV-1)
MZ041638	2016	BELGIUM	B	Human immunodeficiency virus 1 (HIV-1)
MZ041647	2016	BELGIUM	B	Human immunodeficiency virus 1 (HIV-1)
MZ041279	2016	BELGIUM	B	Human immunodeficiency virus 1 (HIV-1)
MZ041280	2016	BELGIUM	B	Human immunodeficiency virus 1 (HIV-1)
MZ041291	2016	BELGIUM	B	Human immunodeficiency virus 1 (HIV-1)
MZ041308	2016	BELGIUM	B	Human immunodeficiency virus 1 (HIV-1)
MZ041318	2016	BELGIUM	B	Human immunodeficiency virus 1 (HIV-1)
MZ041322	2016	BELGIUM	B	Human immunodeficiency virus 1 (HIV-1)
MZ041328	2016	BELGIUM	B	Human immunodeficiency virus 1 (HIV-1)
MZ041329	2016	BELGIUM	B	Human immunodeficiency virus 1 (HIV-1)
MZ041335	2016	BELGIUM	B	Human immunodeficiency virus 1 (HIV-1)
MZ041337	2016	BELGIUM	B	Human immunodeficiency virus 1 (HIV-1)
MZ041342	2016	BELGIUM	B	Human immunodeficiency virus 1 (HIV-1)
MZ041344	2016	BELGIUM	B	Human immunodeficiency virus 1 (HIV-1)
MZ041345	2016	BELGIUM	B	Human immunodeficiency virus 1 (HIV-1)
MZ041346	2016	BELGIUM	B	Human immunodeficiency virus 1 (HIV-1)
MZ041347	2016	BELGIUM	B	Human immunodeficiency virus 1 (HIV-1)
MZ041353	2016	BELGIUM	B	Human immunodeficiency virus 1 (HIV-1)
MZ041356	2016	BELGIUM	B	Human immunodeficiency virus 1 (HIV-1)
MZ041357	2016	BELGIUM	B	Human immunodeficiency virus 1 (HIV-1)
MZ041360	2016	BELGIUM	B	Human immunodeficiency virus 1 (HIV-1)
MZ041361	2016	BELGIUM	B	Human immunodeficiency virus 1 (HIV-1)
MZ041381	2016	BELGIUM	B	Human immunodeficiency virus 1 (HIV-1)
MZ041385	2016	BELGIUM	B	Human immunodeficiency virus 1 (HIV-1)
MZ041392	2016	BELGIUM	B	Human immunodeficiency virus 1 (HIV-1)
MZ041397	2016	BELGIUM	B	Human immunodeficiency virus 1 (HIV-1)
MZ041399	2016	BELGIUM	B	Human immunodeficiency virus 1 (HIV-1)
MZ041410	2016	BELGIUM	B	Human immunodeficiency virus 1 (HIV-1)
MZ041412	2016	BELGIUM	B	Human immunodeficiency virus 1 (HIV-1)
MZ041419	2016	BELGIUM	B	Human immunodeficiency virus 1 (HIV-1)
MZ041421	2016	BELGIUM	B	Human immunodeficiency virus 1 (HIV-1)
MZ041424	2016	BELGIUM	B	Human immunodeficiency virus 1 (HIV-1)
MZ041437	2016	BELGIUM	B	Human immunodeficiency virus 1 (HIV-1)
MZ041438	2016	BELGIUM	B	Human immunodeficiency virus 1 (HIV-1)
MZ041439	2016	BELGIUM	B	Human immunodeficiency virus 1 (HIV-1)
MZ041442	2016	BELGIUM	B	Human immunodeficiency virus 1 (HIV-1)
MZ041444	2016	BELGIUM	B	Human immunodeficiency virus 1 (HIV-1)
MZ041445	2016	BELGIUM	B	Human immunodeficiency virus 1 (HIV-1)
MZ041448	2016	BELGIUM	B	Human immunodeficiency virus 1 (HIV-1)
MZ041468	2016	BELGIUM	B	Human immunodeficiency virus 1 (HIV-1)
MZ041477	2016	BELGIUM	B	Human immunodeficiency virus 1 (HIV-1)
MZ041482	2016	BELGIUM	B	Human immunodeficiency virus 1 (HIV-1)
MZ041483	2016	BELGIUM	B	Human immunodeficiency virus 1 (HIV-1)
MZ041499	2016	BELGIUM	B	Human immunodeficiency virus 1 (HIV-1)
MZ041513	2016	BELGIUM	B	Human immunodeficiency virus 1 (HIV-1)
MZ041525	2016	BELGIUM	B	Human immunodeficiency virus 1 (HIV-1)
MN449474	2017	BELGIUM	B	Human immunodeficiency virus 1 (HIV-1)
MN449475	2017	BELGIUM	B	Human immunodeficiency virus 1 (HIV-1)
MN449476	2017	BELGIUM	B	Human immunodeficiency virus 1 (HIV-1)
MW881670	2020	BELGIUM	B	Human immunodeficiency virus 1 (HIV-1)
MW881676	2020	BELGIUM	B	Human immunodeficiency virus 1 (HIV-1)
MW881735	2020	BELGIUM	B	Human immunodeficiency virus 1 (HIV-1)
KU168301	2013	BENIN	206	Human immunodeficiency virus 1 (HIV-1)
AY037270	1999	BOLIVIA	B	Human immunodeficiency virus 1 (HIV-1)
AY037271	1999	BOLIVIA	89_BF1	Human immunodeficiency virus 1 (HIV-1)
AF110959	1996	BOTSWANA	C	Human immunodeficiency virus 1 (HIV-1)
AF110960	1996	BOTSWANA	C	Human immunodeficiency virus 1 (HIV-1)
AF110961	1996	BOTSWANA	C	Human immunodeficiency virus 1 (HIV-1)
AF110962	1996	BOTSWANA	C	Human immunodeficiency virus 1 (HIV-1)
AF110963	1996	BOTSWANA	C	Human immunodeficiency virus 1 (HIV-1)
AF110964	1996	BOTSWANA	C	Human immunodeficiency virus 1 (HIV-1)
AF110965	1996	BOTSWANA	C	Human immunodeficiency virus 1 (HIV-1)
AF110966	1996	BOTSWANA	C	Human immunodeficiency virus 1 (HIV-1)
AF110967	1996	BOTSWANA	C	Human immunodeficiency virus 1 (HIV-1)
AF110968	1996	BOTSWANA	C	Human immunodeficiency virus 1 (HIV-1)
AF110969	1996	BOTSWANA	C	Human immunodeficiency virus 1 (HIV-1)
AF110970	1996	BOTSWANA	C	Human immunodeficiency virus 1 (HIV-1)
AF110971	1996	BOTSWANA	C	Human immunodeficiency virus 1 (HIV-1)
AF110972	1996	BOTSWANA	C	Human immunodeficiency virus 1 (HIV-1)
AF110973	1996	BOTSWANA	C	Human immunodeficiency virus 1 (HIV-1)
AF110974	1996	BOTSWANA	C	Human immunodeficiency virus 1 (HIV-1)
AF110975	1996	BOTSWANA	C	Human immunodeficiency virus 1 (HIV-1)
AF110976	1996	BOTSWANA	C	Human immunodeficiency virus 1 (HIV-1)
AF110977	1996	BOTSWANA	C	Human immunodeficiency virus 1 (HIV-1)
AF110978	1996	BOTSWANA	C	Human immunodeficiency virus 1 (HIV-1)
AF110980	1996	BOTSWANA	C	Human immunodeficiency virus 1 (HIV-1)
AF110981	1996	BOTSWANA	C	Human immunodeficiency virus 1 (HIV-1)
AF290027	1996	BOTSWANA	C	Human immunodeficiency virus 1 (HIV-1)
AF290028	1996	BOTSWANA	C	Human immunodeficiency virus 1 (HIV-1)
AF290029	1996	BOTSWANA	C	Human immunodeficiency virus 1 (HIV-1)
AF290030	1996	BOTSWANA	C	Human immunodeficiency virus 1 (HIV-1)
AF321523	1996	BOTSWANA	C	Human immunodeficiency virus 1 (HIV-1)
AF443074	1996	BOTSWANA	C	Human immunodeficiency virus 1 (HIV-1)
AF443075	1996	BOTSWANA	C	Human immunodeficiency virus 1 (HIV-1)
AF192135	1998	BOTSWANA	49_cpx	Human immunodeficiency virus 1 (HIV-1)
AF443076	1998	BOTSWANA	C	Human immunodeficiency virus 1 (HIV-1)
AF443077	1998	BOTSWANA	C	Human immunodeficiency virus 1 (HIV-1)
AF443078	1998	BOTSWANA	C	Human immunodeficiency virus 1 (HIV-1)
AF443079	1998	BOTSWANA	C	Human immunodeficiency virus 1 (HIV-1)
AF443080	1998	BOTSWANA	C	Human immunodeficiency virus 1 (HIV-1)
AF443081	1998	BOTSWANA	C	Human immunodeficiency virus 1 (HIV-1)
AF443082	1998	BOTSWANA	C	Human immunodeficiency virus 1 (HIV-1)
AF443083	1999	BOTSWANA	C	Human immunodeficiency virus 1 (HIV-1)
AF443084	1999	BOTSWANA	C	Human immunodeficiency virus 1 (HIV-1)
AF443085	1999	BOTSWANA	C	Human immunodeficiency virus 1 (HIV-1)
AF443086	1999	BOTSWANA	C	Human immunodeficiency virus 1 (HIV-1)
AF443087	1999	BOTSWANA	C	Human immunodeficiency virus 1 (HIV-1)
AF443088	2000	BOTSWANA	C	Human immunodeficiency virus 1 (HIV-1)
AF443089	2000	BOTSWANA	C	Human immunodeficiency virus 1 (HIV-1)
AF443090	2000	BOTSWANA	C	Human immunodeficiency virus 1 (HIV-1)
AF443091	2000	BOTSWANA	C	Human immunodeficiency virus 1 (HIV-1)
AF443092	2000	BOTSWANA	C	Human immunodeficiency virus 1 (HIV-1)
AF443093	2000	BOTSWANA	C	Human immunodeficiency virus 1 (HIV-1)
AF443094	2000	BOTSWANA	C	Human immunodeficiency virus 1 (HIV-1)
AF443095	2000	BOTSWANA	C	Human immunodeficiency virus 1 (HIV-1)
AF443096	2000	BOTSWANA	C	Human immunodeficiency virus 1 (HIV-1)
AF443097	2000	BOTSWANA	C	Human immunodeficiency virus 1 (HIV-1)
AF443098	2000	BOTSWANA	C	Human immunodeficiency virus 1 (HIV-1)
AF443099	2000	BOTSWANA	C	Human immunodeficiency virus 1 (HIV-1)
AF443100	2000	BOTSWANA	C	Human immunodeficiency virus 1 (HIV-1)
AF443101	2000	BOTSWANA	C	Human immunodeficiency virus 1 (HIV-1)
AF443102	2000	BOTSWANA	C	Human immunodeficiency virus 1 (HIV-1)
AF443103	2000	BOTSWANA	C	Human immunodeficiency virus 1 (HIV-1)
AF443104	2000	BOTSWANA	C	Human immunodeficiency virus 1 (HIV-1)
AF443105	2000	BOTSWANA	C	Human immunodeficiency virus 1 (HIV-1)
AF443107	2000	BOTSWANA	C	Human immunodeficiency virus 1 (HIV-1)
AF443108	2000	BOTSWANA	C	Human immunodeficiency virus 1 (HIV-1)
AF443109	2000	BOTSWANA	C	Human immunodeficiency virus 1 (HIV-1)
AF443110	2000	BOTSWANA	C	Human immunodeficiency virus 1 (HIV-1)
AF443111	2000	BOTSWANA	C	Human immunodeficiency virus 1 (HIV-1)
AF443112	2000	BOTSWANA	C	Human immunodeficiency virus 1 (HIV-1)
AF443113	2000	BOTSWANA	C	Human immunodeficiency virus 1 (HIV-1)
AF443114	2000	BOTSWANA	C	Human immunodeficiency virus 1 (HIV-1)
AF443115	2000	BOTSWANA	C	Human immunodeficiency virus 1 (HIV-1)
AY074891	2000	BOTSWANA	CD	Human immunodeficiency virus 1 (HIV-1)
KY658706	2000	BOTSWANA	C	Human immunodeficiency virus 1 (HIV-1)
MK457775	2015	BOTSWANA	C	Human immunodeficiency virus 1 (HIV-1)
MK457783	2015	BOTSWANA	C	Human immunodeficiency virus 1 (HIV-1)
MK457788	2015	BOTSWANA	C	Human immunodeficiency virus 1 (HIV-1)
MK457794	2015	BOTSWANA	C	Human immunodeficiency virus 1 (HIV-1)
MK457795	2015	BOTSWANA	C	Human immunodeficiency virus 1 (HIV-1)
MK457796	2015	BOTSWANA	C	Human immunodeficiency virus 1 (HIV-1)
MK457797	2015	BOTSWANA	C	Human immunodeficiency virus 1 (HIV-1)
MK457798	2015	BOTSWANA	C	Human immunodeficiency virus 1 (HIV-1)
MK457800	2015	BOTSWANA	C	Human immunodeficiency virus 1 (HIV-1)
MK457801	2015	BOTSWANA	C	Human immunodeficiency virus 1 (HIV-1)
MK457802	2015	BOTSWANA	C	Human immunodeficiency virus 1 (HIV-1)
MK457803	2015	BOTSWANA	C	Human immunodeficiency virus 1 (HIV-1)
MK457804	2015	BOTSWANA	C	Human immunodeficiency virus 1 (HIV-1)
MK457807	2015	BOTSWANA	C	Human immunodeficiency virus 1 (HIV-1)
MK457808	2015	BOTSWANA	C	Human immunodeficiency virus 1 (HIV-1)
MK457809	2015	BOTSWANA	C	Human immunodeficiency virus 1 (HIV-1)
MK457811	2015	BOTSWANA	C	Human immunodeficiency virus 1 (HIV-1)
MK457812	2015	BOTSWANA	C	Human immunodeficiency virus 1 (HIV-1)
MK457813	2015	BOTSWANA	C	Human immunodeficiency virus 1 (HIV-1)
MK457814	2015	BOTSWANA	C	Human immunodeficiency virus 1 (HIV-1)
MK457816	2015	BOTSWANA	C	Human immunodeficiency virus 1 (HIV-1)
MK457822	2015	BOTSWANA	C	Human immunodeficiency virus 1 (HIV-1)
MK457823	2015	BOTSWANA	C	Human immunodeficiency virus 1 (HIV-1)
MK457825	2015	BOTSWANA	C	Human immunodeficiency virus 1 (HIV-1)
MK457832	2015	BOTSWANA	C	Human immunodeficiency virus 1 (HIV-1)
MK457840	2015	BOTSWANA	C	Human immunodeficiency virus 1 (HIV-1)
MK457849	2015	BOTSWANA	C	Human immunodeficiency virus 1 (HIV-1)
MK457850	2015	BOTSWANA	C	Human immunodeficiency virus 1 (HIV-1)
MK457859	2015	BOTSWANA	C	Human immunodeficiency virus 1 (HIV-1)
MK457862	2015	BOTSWANA	C	Human immunodeficiency virus 1 (HIV-1)
MK457873	2015	BOTSWANA	C	Human immunodeficiency virus 1 (HIV-1)
MK457876	2015	BOTSWANA	C	Human immunodeficiency virus 1 (HIV-1)
MK457884	2015	BOTSWANA	C	Human immunodeficiency virus 1 (HIV-1)
MK457894	2015	BOTSWANA	C	Human immunodeficiency virus 1 (HIV-1)
MK457899	2015	BOTSWANA	C	Human immunodeficiency virus 1 (HIV-1)
MK457907	2015	BOTSWANA	C	Human immunodeficiency virus 1 (HIV-1)
MK457910	2015	BOTSWANA	C	Human immunodeficiency virus 1 (HIV-1)
MK457915	2015	BOTSWANA	C	Human immunodeficiency virus 1 (HIV-1)
MK457929	2015	BOTSWANA	C	Human immunodeficiency virus 1 (HIV-1)
MK457933	2015	BOTSWANA	C	Human immunodeficiency virus 1 (HIV-1)
MK457935	2015	BOTSWANA	C	Human immunodeficiency virus 1 (HIV-1)
MK457949	2015	BOTSWANA	C	Human immunodeficiency virus 1 (HIV-1)
MK457958	2015	BOTSWANA	C	Human immunodeficiency virus 1 (HIV-1)
MK457962	2015	BOTSWANA	C	Human immunodeficiency virus 1 (HIV-1)
MK457968	2015	BOTSWANA	C	Human immunodeficiency virus 1 (HIV-1)
MK457970	2015	BOTSWANA	C	Human immunodeficiency virus 1 (HIV-1)
MK457971	2015	BOTSWANA	C	Human immunodeficiency virus 1 (HIV-1)
MK457972	2015	BOTSWANA	C	Human immunodeficiency virus 1 (HIV-1)
MK457974	2015	BOTSWANA	C	Human immunodeficiency virus 1 (HIV-1)
MK457975	2015	BOTSWANA	C	Human immunodeficiency virus 1 (HIV-1)
MK457976	2015	BOTSWANA	C	Human immunodeficiency virus 1 (HIV-1)
MK457978	2015	BOTSWANA	C	Human immunodeficiency virus 1 (HIV-1)
MK457979	2015	BOTSWANA	C	Human immunodeficiency virus 1 (HIV-1)
MK457982	2015	BOTSWANA	C	Human immunodeficiency virus 1 (HIV-1)
MK457985	2015	BOTSWANA	C	Human immunodeficiency virus 1 (HIV-1)
MK457988	2015	BOTSWANA	C	Human immunodeficiency virus 1 (HIV-1)
MK457989	2015	BOTSWANA	C	Human immunodeficiency virus 1 (HIV-1)
MK457990	2015	BOTSWANA	C	Human immunodeficiency virus 1 (HIV-1)
MK457991	2015	BOTSWANA	C	Human immunodeficiency virus 1 (HIV-1)
MK457992	2015	BOTSWANA	C	Human immunodeficiency virus 1 (HIV-1)
MK457993	2015	BOTSWANA	C	Human immunodeficiency virus 1 (HIV-1)
MK457995	2015	BOTSWANA	C	Human immunodeficiency virus 1 (HIV-1)
MK457998	2015	BOTSWANA	C	Human immunodeficiency virus 1 (HIV-1)
MK457999	2015	BOTSWANA	C	Human immunodeficiency virus 1 (HIV-1)
MK458000	2015	BOTSWANA	C	Human immunodeficiency virus 1 (HIV-1)
MK458002	2015	BOTSWANA	C	Human immunodeficiency virus 1 (HIV-1)
MK458005	2015	BOTSWANA	C	Human immunodeficiency virus 1 (HIV-1)
MK458006	2015	BOTSWANA	C	Human immunodeficiency virus 1 (HIV-1)
MK458007	2015	BOTSWANA	C	Human immunodeficiency virus 1 (HIV-1)
MK458008	2015	BOTSWANA	C	Human immunodeficiency virus 1 (HIV-1)
MK458009	2015	BOTSWANA	C	Human immunodeficiency virus 1 (HIV-1)
MK458015	2015	BOTSWANA	C	Human immunodeficiency virus 1 (HIV-1)
MK458018	2015	BOTSWANA	C	Human immunodeficiency virus 1 (HIV-1)
MK458020	2015	BOTSWANA	C	Human immunodeficiency virus 1 (HIV-1)
MK458022	2015	BOTSWANA	C	Human immunodeficiency virus 1 (HIV-1)
MK458024	2015	BOTSWANA	C	Human immunodeficiency virus 1 (HIV-1)
MK458025	2015	BOTSWANA	C	Human immunodeficiency virus 1 (HIV-1)
MK458026	2015	BOTSWANA	C	Human immunodeficiency virus 1 (HIV-1)
MK458031	2015	BOTSWANA	C	Human immunodeficiency virus 1 (HIV-1)
MK458033	2015	BOTSWANA	C	Human immunodeficiency virus 1 (HIV-1)
MK458040	2015	BOTSWANA	C	Human immunodeficiency virus 1 (HIV-1)
MK458042	2015	BOTSWANA	C	Human immunodeficiency virus 1 (HIV-1)
MK458048	2015	BOTSWANA	C	Human immunodeficiency virus 1 (HIV-1)
MK458050	2015	BOTSWANA	C	Human immunodeficiency virus 1 (HIV-1)
MK458051	2015	BOTSWANA	C	Human immunodeficiency virus 1 (HIV-1)
MK458053	2015	BOTSWANA	C	Human immunodeficiency virus 1 (HIV-1)
MK458054	2015	BOTSWANA	C	Human immunodeficiency virus 1 (HIV-1)
MK458055	2015	BOTSWANA	C	Human immunodeficiency virus 1 (HIV-1)
MK458056	2015	BOTSWANA	C	Human immunodeficiency virus 1 (HIV-1)
MK458057	2015	BOTSWANA	C	Human immunodeficiency virus 1 (HIV-1)
MK458058	2015	BOTSWANA	C	Human immunodeficiency virus 1 (HIV-1)
MK458061	2015	BOTSWANA	C	Human immunodeficiency virus 1 (HIV-1)
MK458064	2015	BOTSWANA	C	Human immunodeficiency virus 1 (HIV-1)
MK458070	2015	BOTSWANA	C	Human immunodeficiency virus 1 (HIV-1)
MK458071	2015	BOTSWANA	C	Human immunodeficiency virus 1 (HIV-1)
MK458072	2015	BOTSWANA	C	Human immunodeficiency virus 1 (HIV-1)
MK458073	2015	BOTSWANA	C	Human immunodeficiency virus 1 (HIV-1)
MK458074	2015	BOTSWANA	C	Human immunodeficiency virus 1 (HIV-1)
MK458075	2015	BOTSWANA	C	Human immunodeficiency virus 1 (HIV-1)
MK458077	2015	BOTSWANA	C	Human immunodeficiency virus 1 (HIV-1)
MK458078	2015	BOTSWANA	C	Human immunodeficiency virus 1 (HIV-1)
MK458079	2015	BOTSWANA	C	Human immunodeficiency virus 1 (HIV-1)
MK458080	2015	BOTSWANA	C	Human immunodeficiency virus 1 (HIV-1)
MK458081	2015	BOTSWANA	C	Human immunodeficiency virus 1 (HIV-1)
MK458082	2015	BOTSWANA	C	Human immunodeficiency virus 1 (HIV-1)
MK458083	2015	BOTSWANA	C	Human immunodeficiency virus 1 (HIV-1)
MK458084	2015	BOTSWANA	C	Human immunodeficiency virus 1 (HIV-1)
MK458085	2015	BOTSWANA	C	Human immunodeficiency virus 1 (HIV-1)
MK458086	2015	BOTSWANA	C	Human immunodeficiency virus 1 (HIV-1)
MK458087	2015	BOTSWANA	C	Human immunodeficiency virus 1 (HIV-1)
MK458088	2015	BOTSWANA	C	Human immunodeficiency virus 1 (HIV-1)
MK458089	2015	BOTSWANA	C	Human immunodeficiency virus 1 (HIV-1)
MK458090	2015	BOTSWANA	C	Human immunodeficiency virus 1 (HIV-1)
MK458091	2015	BOTSWANA	C	Human immunodeficiency virus 1 (HIV-1)
MK458092	2015	BOTSWANA	C	Human immunodeficiency virus 1 (HIV-1)
MK458094	2015	BOTSWANA	C	Human immunodeficiency virus 1 (HIV-1)
MK458095	2015	BOTSWANA	C	Human immunodeficiency virus 1 (HIV-1)
MK458096	2015	BOTSWANA	C	Human immunodeficiency virus 1 (HIV-1)
MK458098	2015	BOTSWANA	C	Human immunodeficiency virus 1 (HIV-1)
MK458099	2015	BOTSWANA	C	Human immunodeficiency virus 1 (HIV-1)
MK458100	2015	BOTSWANA	C	Human immunodeficiency virus 1 (HIV-1)
MK458101	2015	BOTSWANA	C	Human immunodeficiency virus 1 (HIV-1)
MK458102	2015	BOTSWANA	C	Human immunodeficiency virus 1 (HIV-1)
MK458104	2015	BOTSWANA	C	Human immunodeficiency virus 1 (HIV-1)
MK458106	2015	BOTSWANA	C	Human immunodeficiency virus 1 (HIV-1)
MK458117	2015	BOTSWANA	C	Human immunodeficiency virus 1 (HIV-1)
MK458118	2015	BOTSWANA	C	Human immunodeficiency virus 1 (HIV-1)
MK458123	2015	BOTSWANA	C	Human immunodeficiency virus 1 (HIV-1)
MK458125	2015	BOTSWANA	C	Human immunodeficiency virus 1 (HIV-1)
MK458126	2015	BOTSWANA	C	Human immunodeficiency virus 1 (HIV-1)
MK458129	2015	BOTSWANA	C	Human immunodeficiency virus 1 (HIV-1)
MK458130	2015	BOTSWANA	C	Human immunodeficiency virus 1 (HIV-1)
MK458136	2015	BOTSWANA	C	Human immunodeficiency virus 1 (HIV-1)
MK458137	2015	BOTSWANA	C	Human immunodeficiency virus 1 (HIV-1)
MK458140	2015	BOTSWANA	C	Human immunodeficiency virus 1 (HIV-1)
MK458142	2015	BOTSWANA	C	Human immunodeficiency virus 1 (HIV-1)
MK458151	2015	BOTSWANA	C	Human immunodeficiency virus 1 (HIV-1)
MK458153	2015	BOTSWANA	C	Human immunodeficiency virus 1 (HIV-1)
MK458154	2015	BOTSWANA	C	Human immunodeficiency virus 1 (HIV-1)
MK458173	2015	BOTSWANA	C	Human immunodeficiency virus 1 (HIV-1)
MK458181	2015	BOTSWANA	C	Human immunodeficiency virus 1 (HIV-1)
MK458183	2015	BOTSWANA	C	Human immunodeficiency virus 1 (HIV-1)
MK458184	2015	BOTSWANA	C	Human immunodeficiency virus 1 (HIV-1)
MK458185	2015	BOTSWANA	C	Human immunodeficiency virus 1 (HIV-1)
MK458191	2015	BOTSWANA	C	Human immunodeficiency virus 1 (HIV-1)
MK458216	2015	BOTSWANA	C	Human immunodeficiency virus 1 (HIV-1)
MK458252	2015	BOTSWANA	C	Human immunodeficiency virus 1 (HIV-1)
MK458262	2015	BOTSWANA	C	Human immunodeficiency virus 1 (HIV-1)
AB485641	1990	BRAZIL	B	Human immunodeficiency virus 1 (HIV-1)
AB485642	1990	BRAZIL	B	Human immunodeficiency virus 1 (HIV-1)
AB485656	1990	BRAZIL	F1	Human immunodeficiency virus 1 (HIV-1)
AB485657	1990	BRAZIL	F1	Human immunodeficiency virus 1 (HIV-1)
HIVU52953	1992	BRAZIL	C	Human immunodeficiency virus 1 (HIV-1)
AF005494	1993	BRAZIL	F1	Human immunodeficiency virus 1 (HIV-1)
AF005495	1993	BRAZIL	BF1	Human immunodeficiency virus 1 (HIV-1)
AF286228	1998	BRAZIL	C	Human immunodeficiency virus 1 (HIV-1)
AY771588	1999	BRAZIL	BF1	Human immunodeficiency virus 1 (HIV-1)
AY771589	1999	BRAZIL	BF1	Human immunodeficiency virus 1 (HIV-1)
AY771591	1999	BRAZIL	BF1	Human immunodeficiency virus 1 (HIV-1)
AY771592	1999	BRAZIL	BF1	Human immunodeficiency virus 1 (HIV-1)
AY771593	1999	BRAZIL	BF1	Human immunodeficiency virus 1 (HIV-1)
DQ085867	1999	BRAZIL	BF1	Human immunodeficiency virus 1 (HIV-1)
DQ085869	1999	BRAZIL	BF1	Human immunodeficiency virus 1 (HIV-1)
DQ085870	1999	BRAZIL	BF1	Human immunodeficiency virus 1 (HIV-1)
DQ085871	1999	BRAZIL	29_BF1	Human immunodeficiency virus 1 (HIV-1)
DQ085872	1999	BRAZIL	28_BF1	Human immunodeficiency virus 1 (HIV-1)
DQ085873	1999	BRAZIL	28_BF1	Human immunodeficiency virus 1 (HIV-1)
DQ085874	1999	BRAZIL	28_BF1	Human immunodeficiency virus 1 (HIV-1)
MG365765	1999	BRAZIL	BF1	Human immunodeficiency virus 1 (HIV-1)
DQ085868	1999	BRAZIL	BF1	Human immunodeficiency virus 1 (HIV-1)
DQ085875	2000	BRAZIL	BF1	Human immunodeficiency virus 1 (HIV-1)
DQ085876	2001	BRAZIL	29_BF1	Human immunodeficiency virus 1 (HIV-1)
DQ358799	2001	BRAZIL	BF1	Human immunodeficiency virus 1 (HIV-1)
DQ358801	2001	BRAZIL	46_BF1	Human immunodeficiency virus 1 (HIV-1)
DQ358802	2001	BRAZIL	46_BF1	Human immunodeficiency virus 1 (HIV-1)
DQ358803	2001	BRAZIL	BF1	Human immunodeficiency virus 1 (HIV-1)
DQ358804	2001	BRAZIL	BF1	Human immunodeficiency virus 1 (HIV-1)
GQ365651	2001	BRAZIL	BC	Human immunodeficiency virus 1 (HIV-1)
MG365763	2001	BRAZIL	F1	Human immunodeficiency virus 1 (HIV-1)
MG365771	2001	BRAZIL	46_BF1	Human immunodeficiency virus 1 (HIV-1)
DQ358805	2002	BRAZIL	B	Human immunodeficiency virus 1 (HIV-1)
DQ358806	2002	BRAZIL	BF1	Human immunodeficiency virus 1 (HIV-1)
DQ358807	2002	BRAZIL	BF1	Human immunodeficiency virus 1 (HIV-1)
DQ358808	2002	BRAZIL	B	Human immunodeficiency virus 1 (HIV-1)
DQ358809	2002	BRAZIL	B	Human immunodeficiency virus 1 (HIV-1)
DQ358810	2002	BRAZIL	B	Human immunodeficiency virus 1 (HIV-1)
DQ358811	2002	BRAZIL	71_BF1	Human immunodeficiency virus 1 (HIV-1)
DQ358812	2002	BRAZIL	BF1	Human immunodeficiency virus 1 (HIV-1)
FJ771006	2002	BRAZIL	F1	Human immunodeficiency virus 1 (HIV-1)
MG365770	2002	BRAZIL	BF1	Human immunodeficiency virus 1 (HIV-1)
JN692432	2002	BRAZIL	B	Human immunodeficiency virus 1 (HIV-1)
JN692433	2002	BRAZIL	B	Human immunodeficiency virus 1 (HIV-1)
JN692434	2002	BRAZIL	C	Human immunodeficiency virus 1 (HIV-1)
JN692435	2002	BRAZIL	B	Human immunodeficiency virus 1 (HIV-1)
JN692436	2002	BRAZIL	B	Human immunodeficiency virus 1 (HIV-1)
JN692439	2002	BRAZIL	B	Human immunodeficiency virus 1 (HIV-1)
JN692440	2002	BRAZIL	B	Human immunodeficiency virus 1 (HIV-1)
JN692442	2002	BRAZIL	60_BC	Human immunodeficiency virus 1 (HIV-1)
JN692443	2002	BRAZIL	B	Human immunodeficiency virus 1 (HIV-1)
JN692444	2002	BRAZIL	B	Human immunodeficiency virus 1 (HIV-1)
JN692470	2002	BRAZIL	B	Human immunodeficiency virus 1 (HIV-1)
EF637046	2003	BRAZIL	B	Human immunodeficiency virus 1 (HIV-1)
EF637047	2003	BRAZIL	B	Human immunodeficiency virus 1 (HIV-1)
EF637048	2003	BRAZIL	B	Human immunodeficiency virus 1 (HIV-1)
EF637049	2003	BRAZIL	B	Human immunodeficiency virus 1 (HIV-1)
EF637050	2003	BRAZIL	B	Human immunodeficiency virus 1 (HIV-1)
EF637051	2003	BRAZIL	B	Human immunodeficiency virus 1 (HIV-1)
EF637052	2003	BRAZIL	BF1	Human immunodeficiency virus 1 (HIV-1)
EF637053	2003	BRAZIL	B	Human immunodeficiency virus 1 (HIV-1)
EF637054	2003	BRAZIL	B	Human immunodeficiency virus 1 (HIV-1)
EF637055	2003	BRAZIL	BF1	Human immunodeficiency virus 1 (HIV-1)
EF637056	2003	BRAZIL	B	Human immunodeficiency virus 1 (HIV-1)
EF637057	2003	BRAZIL	B	Human immunodeficiency virus 1 (HIV-1)
EU735536	2003	BRAZIL	39_BF1	Human immunodeficiency virus 1 (HIV-1)
EU735534	2003	BRAZIL	39_BF1	Human immunodeficiency virus 1 (HIV-1)
JN692445	2003	BRAZIL	B	Human immunodeficiency virus 1 (HIV-1)
JN692446	2003	BRAZIL	B	Human immunodeficiency virus 1 (HIV-1)
JN692447	2003	BRAZIL	B	Human immunodeficiency virus 1 (HIV-1)
JN692448	2003	BRAZIL	BF1	Human immunodeficiency virus 1 (HIV-1)
JN692449	2003	BRAZIL	BF1	Human immunodeficiency virus 1 (HIV-1)
EU735535	2004	BRAZIL	39_BF1	Human immunodeficiency virus 1 (HIV-1)
EU735538	2004	BRAZIL	40_BF1	Human immunodeficiency virus 1 (HIV-1)
EU735540	2004	BRAZIL	40_BF1	Human immunodeficiency virus 1 (HIV-1)
FJ195086	2004	BRAZIL	B	Human immunodeficiency virus 1 (HIV-1)
FJ195090	2004	BRAZIL	B	Human immunodeficiency virus 1 (HIV-1)
AY727523	2004	BRAZIL	C	Human immunodeficiency virus 1 (HIV-1)
AY727524	2004	BRAZIL	C	Human immunodeficiency virus 1 (HIV-1)
AY727525	2004	BRAZIL	C	Human immunodeficiency virus 1 (HIV-1)
AY727526	2004	BRAZIL	31_BC	Human immunodeficiency virus 1 (HIV-1)
AY727527	2004	BRAZIL	31_BC	Human immunodeficiency virus 1 (HIV-1)
JN692450	2004	BRAZIL	B	Human immunodeficiency virus 1 (HIV-1)
JN692451	2004	BRAZIL	B	Human immunodeficiency virus 1 (HIV-1)
JN692452	2004	BRAZIL	B	Human immunodeficiency virus 1 (HIV-1)
JN692453	2004	BRAZIL	B	Human immunodeficiency virus 1 (HIV-1)
JN692454	2004	BRAZIL	B	Human immunodeficiency virus 1 (HIV-1)
JN692455	2004	BRAZIL	B	Human immunodeficiency virus 1 (HIV-1)
JN692456	2004	BRAZIL	BF1	Human immunodeficiency virus 1 (HIV-1)
JN692457	2004	BRAZIL	B	Human immunodeficiency virus 1 (HIV-1)
JN692458	2004	BRAZIL	B	Human immunodeficiency virus 1 (HIV-1)
EU735537	2005	BRAZIL	40_BF1	Human immunodeficiency virus 1 (HIV-1)
EU735539	2005	BRAZIL	40_BF1	Human immunodeficiency virus 1 (HIV-1)
FJ195088	2005	BRAZIL	B	Human immunodeficiency virus 1 (HIV-1)
FJ195089	2005	BRAZIL	B	Human immunodeficiency virus 1 (HIV-1)
FJ195091	2005	BRAZIL	B	Human immunodeficiency virus 1 (HIV-1)
GQ365650	2005	BRAZIL	BC	Human immunodeficiency virus 1 (HIV-1)
JF804805	2005	BRAZIL	BF1	Human immunodeficiency virus 1 (HIV-1)
JF804806	2005	BRAZIL	29_BF1	Human immunodeficiency virus 1 (HIV-1)
JF804808	2005	BRAZIL	BF1	Human immunodeficiency virus 1 (HIV-1)
JF804809	2005	BRAZIL	28_BF1	Human immunodeficiency virus 1 (HIV-1)
JF804810	2005	BRAZIL	BF1	Human immunodeficiency virus 1 (HIV-1)
JF804811	2005	BRAZIL	29_BF1	Human immunodeficiency virus 1 (HIV-1)
JF804812	2005	BRAZIL	28_BF1	Human immunodeficiency virus 1 (HIV-1)
JF804813	2005	BRAZIL	BF1	Human immunodeficiency virus 1 (HIV-1)
JN692460	2005	BRAZIL	B	Human immunodeficiency virus 1 (HIV-1)
JN692461	2005	BRAZIL	B	Human immunodeficiency virus 1 (HIV-1)
JN692462	2005	BRAZIL	B	Human immunodeficiency virus 1 (HIV-1)
JN692463	2005	BRAZIL	B	Human immunodeficiency virus 1 (HIV-1)
JN692464	2005	BRAZIL	B	Human immunodeficiency virus 1 (HIV-1)
JN692465	2005	BRAZIL	B	Human immunodeficiency virus 1 (HIV-1)
JN692466	2005	BRAZIL	B	Human immunodeficiency virus 1 (HIV-1)
JN692467	2005	BRAZIL	B	Human immunodeficiency virus 1 (HIV-1)
JN692468	2005	BRAZIL	B	Human immunodeficiency virus 1 (HIV-1)
JN692469	2005	BRAZIL	B	Human immunodeficiency virus 1 (HIV-1)
JN692471	2005	BRAZIL	B	Human immunodeficiency virus 1 (HIV-1)
JN692472	2005	BRAZIL	B	Human immunodeficiency virus 1 (HIV-1)
JN692473	2005	BRAZIL	B	Human immunodeficiency virus 1 (HIV-1)
JN692474	2005	BRAZIL	B	Human immunodeficiency virus 1 (HIV-1)
JN692475	2005	BRAZIL	B	Human immunodeficiency virus 1 (HIV-1)
JN692476	2005	BRAZIL	B	Human immunodeficiency virus 1 (HIV-1)
FJ771008	2006	BRAZIL	F1	Human immunodeficiency virus 1 (HIV-1)
FJ771009	2006	BRAZIL	F1	Human immunodeficiency virus 1 (HIV-1)
HM026455	2006	BRAZIL	BF1	Human immunodeficiency virus 1 (HIV-1)
JN692478	2006	BRAZIL	BC	Human immunodeficiency virus 1 (HIV-1)
JN692479	2006	BRAZIL	B	Human immunodeficiency virus 1 (HIV-1)
JN692480	2006	BRAZIL	B	Human immunodeficiency virus 1 (HIV-1)
FJ771010	2007	BRAZIL	F1	Human immunodeficiency virus 1 (HIV-1)
HM026456	2007	BRAZIL	46_BF1	Human immunodeficiency virus 1 (HIV-1)
HM026457	2007	BRAZIL	46_BF1	Human immunodeficiency virus 1 (HIV-1)
HM026458	2007	BRAZIL	46_BF1	Human immunodeficiency virus 1 (HIV-1)
HM026459	2007	BRAZIL	46_BF1	Human immunodeficiency virus 1 (HIV-1)
HM026460	2007	BRAZIL	46_BF1	Human immunodeficiency virus 1 (HIV-1)
KC596068	2007	BRAZIL	BC	Human immunodeficiency virus 1 (HIV-1)
KX228818	2007	BRAZIL	C	Human immunodeficiency virus 1 (HIV-1)
MG365767	2008	BRAZIL	F1	Human immunodeficiency virus 1 (HIV-1)
MG365769	2009	BRAZIL	BF1	Human immunodeficiency virus 1 (HIV-1)
KU749389	2009	BRAZIL	B	Human immunodeficiency virus 1 (HIV-1)
KU749398	2009	BRAZIL	72_BF1	Human immunodeficiency virus 1 (HIV-1)
KJ671533	2010	BRAZIL	BF1	Human immunodeficiency virus 1 (HIV-1)
KJ671534	2010	BRAZIL	72_BF1	Human immunodeficiency virus 1 (HIV-1)
KJ671536	2010	BRAZIL	72_BF1	Human immunodeficiency virus 1 (HIV-1)
KJ787683	2010	BRAZIL	D	Human immunodeficiency virus 1 (HIV-1)
KJ787684	2010	BRAZIL	D	Human immunodeficiency virus 1 (HIV-1)
KJ849759	2010	BRAZIL	71_BF1	Human immunodeficiency virus 1 (HIV-1)
KJ849762	2010	BRAZIL	71_BF1	Human immunodeficiency virus 1 (HIV-1)
KJ849769	2010	BRAZIL	71_BF1	Human immunodeficiency virus 1 (HIV-1)
KJ849776	2010	BRAZIL	71_BF1	Human immunodeficiency virus 1 (HIV-1)
KJ849777	2010	BRAZIL	71_BF1	Human immunodeficiency virus 1 (HIV-1)
KJ849779	2010	BRAZIL	71_BF1	Human immunodeficiency virus 1 (HIV-1)
KJ849782	2010	BRAZIL	F1	Human immunodeficiency virus 1 (HIV-1)
KJ849784	2010	BRAZIL	B	Human immunodeficiency virus 1 (HIV-1)
KJ849802	2010	BRAZIL	BF1	Human immunodeficiency virus 1 (HIV-1)
KJ849807	2010	BRAZIL	B	Human immunodeficiency virus 1 (HIV-1)
KJ849808	2010	BRAZIL	B	Human immunodeficiency virus 1 (HIV-1)
KJ849810	2010	BRAZIL	BF1	Human immunodeficiency virus 1 (HIV-1)
KJ849811	2010	BRAZIL	B	Human immunodeficiency virus 1 (HIV-1)
KJ849814	2010	BRAZIL	B	Human immunodeficiency virus 1 (HIV-1)
KJ849816	2010	BRAZIL	BF1	Human immunodeficiency virus 1 (HIV-1)
KJ849826	2010	BRAZIL	BF1	Human immunodeficiency virus 1 (HIV-1)
KT427650	2010	BRAZIL	B	Human immunodeficiency virus 1 (HIV-1)
KT427651	2010	BRAZIL	BF1	Human immunodeficiency virus 1 (HIV-1)
KT427652	2010	BRAZIL	BF1	Human immunodeficiency virus 1 (HIV-1)
KT427668	2010	BRAZIL	BF1	Human immunodeficiency virus 1 (HIV-1)
KT427671	2010	BRAZIL	B	Human immunodeficiency virus 1 (HIV-1)
KT427673	2010	BRAZIL	B	Human immunodeficiency virus 1 (HIV-1)
KT427675	2010	BRAZIL	B	Human immunodeficiency virus 1 (HIV-1)
KT427682	2010	BRAZIL	B	Human immunodeficiency virus 1 (HIV-1)
KT427688	2010	BRAZIL	B	Human immunodeficiency virus 1 (HIV-1)
KT427690	2010	BRAZIL	BF1	Human immunodeficiency virus 1 (HIV-1)
KT427692	2010	BRAZIL	B	Human immunodeficiency virus 1 (HIV-1)
KT427700	2010	BRAZIL	B	Human immunodeficiency virus 1 (HIV-1)
KT427703	2010	BRAZIL	B	Human immunodeficiency virus 1 (HIV-1)
KT427717	2010	BRAZIL	B	Human immunodeficiency virus 1 (HIV-1)
KT427720	2010	BRAZIL	B	Human immunodeficiency virus 1 (HIV-1)
KT427724	2010	BRAZIL	B	Human immunodeficiency virus 1 (HIV-1)
KT427733	2010	BRAZIL	B	Human immunodeficiency virus 1 (HIV-1)
KT427740	2010	BRAZIL	B	Human immunodeficiency virus 1 (HIV-1)
KT427741	2010	BRAZIL	B	Human immunodeficiency virus 1 (HIV-1)
KT427745	2010	BRAZIL	B	Human immunodeficiency virus 1 (HIV-1)
KT427746	2010	BRAZIL	BF1	Human immunodeficiency virus 1 (HIV-1)
KT427756	2010	BRAZIL	B	Human immunodeficiency virus 1 (HIV-1)
KT427757	2010	BRAZIL	B	Human immunodeficiency virus 1 (HIV-1)
KT427761	2010	BRAZIL	B	Human immunodeficiency virus 1 (HIV-1)
KT427764	2010	BRAZIL	B	Human immunodeficiency virus 1 (HIV-1)
KT427769	2010	BRAZIL	B	Human immunodeficiency virus 1 (HIV-1)
KT427774	2010	BRAZIL	F1	Human immunodeficiency virus 1 (HIV-1)
KT427784	2010	BRAZIL	B	Human immunodeficiency virus 1 (HIV-1)
KT427785	2010	BRAZIL	B	Human immunodeficiency virus 1 (HIV-1)
KT427786	2010	BRAZIL	B	Human immunodeficiency virus 1 (HIV-1)
KT427789	2010	BRAZIL	BF1	Human immunodeficiency virus 1 (HIV-1)
KT427790	2010	BRAZIL	BC	Human immunodeficiency virus 1 (HIV-1)
KT427792	2010	BRAZIL	B	Human immunodeficiency virus 1 (HIV-1)
KT427796	2010	BRAZIL	B	Human immunodeficiency virus 1 (HIV-1)
KT427799	2010	BRAZIL	B	Human immunodeficiency virus 1 (HIV-1)
KT427801	2010	BRAZIL	BF1	Human immunodeficiency virus 1 (HIV-1)
KT427803	2010	BRAZIL	B	Human immunodeficiency virus 1 (HIV-1)
KT427809	2010	BRAZIL	BF1	Human immunodeficiency virus 1 (HIV-1)
KT427811	2010	BRAZIL	B	Human immunodeficiency virus 1 (HIV-1)
KT427816	2010	BRAZIL	71_BF1	Human immunodeficiency virus 1 (HIV-1)
KT427817	2010	BRAZIL	C	Human immunodeficiency virus 1 (HIV-1)
KT427820	2010	BRAZIL	BF1	Human immunodeficiency virus 1 (HIV-1)
KT427826	2010	BRAZIL	B	Human immunodeficiency virus 1 (HIV-1)
KT427828	2010	BRAZIL	BF1	Human immunodeficiency virus 1 (HIV-1)
KT427829	2010	BRAZIL	B	Human immunodeficiency virus 1 (HIV-1)
KT427830	2010	BRAZIL	B	Human immunodeficiency virus 1 (HIV-1)
KT427831	2010	BRAZIL	B	Human immunodeficiency virus 1 (HIV-1)
KT427870	2010	BRAZIL	B	Human immunodeficiency virus 1 (HIV-1)
KT427873	2010	BRAZIL	B	Human immunodeficiency virus 1 (HIV-1)
KU749388	2010	BRAZIL	70_BF1	Human immunodeficiency virus 1 (HIV-1)
KU749390	2010	BRAZIL	B	Human immunodeficiency virus 1 (HIV-1)
KU749392	2010	BRAZIL	C	Human immunodeficiency virus 1 (HIV-1)
KU749395	2010	BRAZIL	F1	Human immunodeficiency virus 1 (HIV-1)
MG365766	2011	BRAZIL	F1	Human immunodeficiency virus 1 (HIV-1)
MG365768	2011	BRAZIL	F1	Human immunodeficiency virus 1 (HIV-1)
KU749393	2011	BRAZIL	C	Human immunodeficiency virus 1 (HIV-1)
MG365762	2012	BRAZIL	F1	Human immunodeficiency virus 1 (HIV-1)
MG365764	2012	BRAZIL	F1	Human immunodeficiency virus 1 (HIV-1)
MG571987	2016	BRAZIL	B	Human immunodeficiency virus 1 (HIV-1)
MK041551	2016	BRAZIL	B	Human immunodeficiency virus 1 (HIV-1)
MK041565	2016	BRAZIL	F1	Human immunodeficiency virus 1 (HIV-1)
MK041578	2016	BRAZIL	BF1	Human immunodeficiency virus 1 (HIV-1)
MK041584	2016	BRAZIL	B	Human immunodeficiency virus 1 (HIV-1)
MK041586	2016	BRAZIL	B	Human immunodeficiency virus 1 (HIV-1)
MK041550	2017	BRAZIL	C	Human immunodeficiency virus 1 (HIV-1)
MK041561	2017	BRAZIL	C	Human immunodeficiency virus 1 (HIV-1)
MK041563	2017	BRAZIL	C	Human immunodeficiency virus 1 (HIV-1)
MK041564	2017	BRAZIL	C	Human immunodeficiency virus 1 (HIV-1)
MH746261	2008	BULGARIA	B	Human immunodeficiency virus 1 (HIV-1)
MH746263	2008	BULGARIA	F1	Human immunodeficiency virus 1 (HIV-1)
MH746264	2008	BULGARIA	B	Human immunodeficiency virus 1 (HIV-1)
MH746265	2008	BULGARIA	B	Human immunodeficiency virus 1 (HIV-1)
MH746266	2008	BULGARIA	B	Human immunodeficiency virus 1 (HIV-1)
MH746253	2009	BULGARIA	A1	Human immunodeficiency virus 1 (HIV-1)
MH746255	2009	BULGARIA	G	Human immunodeficiency virus 1 (HIV-1)
MH746259	2009	BULGARIA	A1	Human immunodeficiency virus 1 (HIV-1)
HIVMVP5180	1991	CAMEROON	O	Human immunodeficiency virus 1 (HIV-1)
AB485666	1994	CAMEROON	O	Human immunodeficiency virus 1 (HIV-1)
AB485667	1994	CAMEROON	O	Human immunodeficiency virus 1 (HIV-1)
KU168293	1994	CAMEROON	O	Human immunodeficiency virus 1 (HIV-1)
KU168281	1995	CAMEROON	O	Human immunodeficiency virus 1 (HIV-1)
AJ006022	1995	CAMEROON	N	Human immunodeficiency virus 1 (HIV-1)
AJ249236	1995	CAMEROON	F2	Human immunodeficiency virus 1 (HIV-1)
AJ249237	1995	CAMEROON	F2	Human immunodeficiency virus 1 (HIV-1)
AF460972	1996	CAMEROON	13_cpx	Human immunodeficiency virus 1 (HIV-1)
AF460974	1996	CAMEROON	13_cpx	Human immunodeficiency virus 1 (HIV-1)
KU168294	1996	CAMEROON	O	Human immunodeficiency virus 1 (HIV-1)
AJ249239	1996	CAMEROON	K	Human immunodeficiency virus 1 (HIV-1)
AJ291718	1997	CAMEROON	11_cpx	Human immunodeficiency virus 1 (HIV-1)
AF377955	1997	CAMEROON	02_AG	Human immunodeficiency virus 1 (HIV-1)
AF377956	1997	CAMEROON	F2	Human immunodeficiency virus 1 (HIV-1)
AF377957	1997	CAMEROON	37_cpx	Human immunodeficiency virus 1 (HIV-1)
AF377959	1997	CAMEROON	18_cpx	Human immunodeficiency virus 1 (HIV-1)
AJ239083	1997	CAMEROON	02O	Human immunodeficiency virus 1 (HIV-1)
AY271690	1999	CAMEROON	02_AG	Human immunodeficiency virus 1 (HIV-1)
KU168265	2000	CAMEROON	02_AG	Human immunodeficiency virus 1 (HIV-1)
EF087994	2000	CAMEROON	36_cpx	Human immunodeficiency virus 1 (HIV-1)
EF087995	2000	CAMEROON	36_cpx	Human immunodeficiency virus 1 (HIV-1)
EF116594	2000	CAMEROON	37_cpx	Human immunodeficiency virus 1 (HIV-1)
MK086123	2000	CAMEROON	02_AG	Human immunodeficiency virus 1 (HIV-1)
MH705144	2001	CAMEROON	F2	Human immunodeficiency virus 1 (HIV-1)
AY371121	2001	CAMEROON	G	Human immunodeficiency virus 1 (HIV-1)
AY371122	2001	CAMEROON	02_AG	Human immunodeficiency virus 1 (HIV-1)
AY371123	2001	CAMEROON	02_AG	Human immunodeficiency virus 1 (HIV-1)
AY371124	2001	CAMEROON	02_AG	Human immunodeficiency virus 1 (HIV-1)
AY371131	2001	CAMEROON	02_AG	Human immunodeficiency virus 1 (HIV-1)
AY371134	2001	CAMEROON	02_AG	Human immunodeficiency virus 1 (HIV-1)
AY371136	2001	CAMEROON	02_AG	Human immunodeficiency virus 1 (HIV-1)
AY371137	2001	CAMEROON	02_AG	Human immunodeficiency virus 1 (HIV-1)
AY371138	2001	CAMEROON	02_AG	Human immunodeficiency virus 1 (HIV-1)
AY371142	2001	CAMEROON	02_AG	Human immunodeficiency virus 1 (HIV-1)
AY371145	2001	CAMEROON	0102A	Human immunodeficiency virus 1 (HIV-1)
AY371149	2001	CAMEROON	11_cpx	Human immunodeficiency virus 1 (HIV-1)
AY371150	2001	CAMEROON	11_cpx	Human immunodeficiency virus 1 (HIV-1)
AY371155	2001	CAMEROON	D	Human immunodeficiency virus 1 (HIV-1)
AY371156	2001	CAMEROON	D	Human immunodeficiency virus 1 (HIV-1)
AY371157	2001	CAMEROON	D	Human immunodeficiency virus 1 (HIV-1)
AY371161	2001	CAMEROON	AHJU	Human immunodeficiency virus 1 (HIV-1)
AY371162	2001	CAMEROON	AHJU	Human immunodeficiency virus 1 (HIV-1)
AY371163	2001	CAMEROON	22A1U	Human immunodeficiency virus 1 (HIV-1)
AY371164	2001	CAMEROON	A1F2	Human immunodeficiency virus 1 (HIV-1)
AY371166	2001	CAMEROON	AGU	Human immunodeficiency virus 1 (HIV-1)
AY371167	2001	CAMEROON	0122F	Human immunodeficiency virus 1 (HIV-1)
AY371168	2001	CAMEROON	22DU	Human immunodeficiency virus 1 (HIV-1)
AY371170	2001	CAMEROON	01ADF2	Human immunodeficiency virus 1 (HIV-1)
GU201494	2001	CAMEROON	02_AG	Human immunodeficiency virus 1 (HIV-1)
GU201495	2001	CAMEROON	02_AG	Human immunodeficiency virus 1 (HIV-1)
GU201497	2001	CAMEROON	213	Human immunodeficiency virus 1 (HIV-1)
GU201498	2001	CAMEROON	02_AG	Human immunodeficiency virus 1 (HIV-1)
GU201499	2001	CAMEROON	02_AG	Human immunodeficiency virus 1 (HIV-1)
GU201500	2001	CAMEROON	02_AG	Human immunodeficiency virus 1 (HIV-1)
GU201505	2001	CAMEROON	A1F2	Human immunodeficiency virus 1 (HIV-1)
GU201508	2001	CAMEROON	A1H	Human immunodeficiency virus 1 (HIV-1)
GU201516	2001	CAMEROON	A2	Human immunodeficiency virus 1 (HIV-1)
MK086124	2001	CAMEROON	02_AG	Human immunodeficiency virus 1 (HIV-1)
EU743963	2002	CAMEROON	22_01A1	Human immunodeficiency virus 1 (HIV-1)
EU743964	2002	CAMEROON	222	Human immunodeficiency virus 1 (HIV-1)
KP718934	2002	CAMEROON	11_cpx	Human immunodeficiency virus 1 (HIV-1)
KP718935	2002	CAMEROON	11_cpx	Human immunodeficiency virus 1 (HIV-1)
AY371125	2002	CAMEROON	02_AG	Human immunodeficiency virus 1 (HIV-1)
AY371126	2002	CAMEROON	02_AG	Human immunodeficiency virus 1 (HIV-1)
AY371127	2002	CAMEROON	02_AG	Human immunodeficiency virus 1 (HIV-1)
AY371128	2002	CAMEROON	02_AG	Human immunodeficiency virus 1 (HIV-1)
AY371129	2002	CAMEROON	02_AG	Human immunodeficiency virus 1 (HIV-1)
AY371130	2002	CAMEROON	02_AG	Human immunodeficiency virus 1 (HIV-1)
AY371139	2002	CAMEROON	02_AG	Human immunodeficiency virus 1 (HIV-1)
AY371140	2002	CAMEROON	02_AG	Human immunodeficiency virus 1 (HIV-1)
AY371141	2002	CAMEROON	02_AG	Human immunodeficiency virus 1 (HIV-1)
AY371143	2002	CAMEROON	02A	Human immunodeficiency virus 1 (HIV-1)
AY371146	2002	CAMEROON	02_AG	Human immunodeficiency virus 1 (HIV-1)
AY371147	2002	CAMEROON	02G	Human immunodeficiency virus 1 (HIV-1)
AY371151	2002	CAMEROON	11_cpx	Human immunodeficiency virus 1 (HIV-1)
AY371153	2002	CAMEROON	11_cpx	Human immunodeficiency virus 1 (HIV-1)
AY371154	2002	CAMEROON	13_cpx	Human immunodeficiency virus 1 (HIV-1)
AY371158	2002	CAMEROON	F2	Human immunodeficiency virus 1 (HIV-1)
AY371160	2002	CAMEROON	AF2	Human immunodeficiency virus 1 (HIV-1)
AY371165	2002	CAMEROON	22_01A1	Human immunodeficiency virus 1 (HIV-1)
AY371169	2002	CAMEROON	25_cpx	Human immunodeficiency virus 1 (HIV-1)
GU201504	2002	CAMEROON	02A1G	Human immunodeficiency virus 1 (HIV-1)
GU201511	2002	CAMEROON	02_AG	Human immunodeficiency virus 1 (HIV-1)
GU201512	2002	CAMEROON	02_AG	Human immunodeficiency virus 1 (HIV-1)
GU201513	2002	CAMEROON	02_AG	Human immunodeficiency virus 1 (HIV-1)
GU201514	2002	CAMEROON	02_AG	Human immunodeficiency virus 1 (HIV-1)
JN864056	2002	CAMEROON	01F2G	Human immunodeficiency virus 1 (HIV-1)
JN864057	2002	CAMEROON	02F2G	Human immunodeficiency virus 1 (HIV-1)
KU168304	2003	CAMEROON	02A1	Human immunodeficiency virus 1 (HIV-1)
MH705148	2003	CAMEROON	O	Human immunodeficiency virus 1 (HIV-1)
MN116207	2003	CAMEROON	01_AE	Human immunodeficiency virus 1 (HIV-1)
MN116208	2003	CAMEROON	01_AE	Human immunodeficiency virus 1 (HIV-1)
KP718936	2004	CAMEROON	11_cpx	Human immunodeficiency virus 1 (HIV-1)
KP718937	2004	CAMEROON	11_cpx	Human immunodeficiency virus 1 (HIV-1)
KP718938	2004	CAMEROON	11_cpx	Human immunodeficiency virus 1 (HIV-1)
MH705136	2004	CAMEROON	02_AG	Human immunodeficiency virus 1 (HIV-1)
MH705145	2005	CAMEROON	G	Human immunodeficiency virus 1 (HIV-1)
MN116210	2005	CAMEROON	102	Human immunodeficiency virus 1 (HIV-1)
MN153484	2005	CAMEROON	G	Human immunodeficiency virus 1 (HIV-1)
KP718914	2006	CAMEROON	11_cpx	Human immunodeficiency virus 1 (HIV-1)
KP718915	2006	CAMEROON	G	Human immunodeficiency virus 1 (HIV-1)
KP718916	2006	CAMEROON	DG	Human immunodeficiency virus 1 (HIV-1)
KP718917	2006	CAMEROON	37_cpx	Human immunodeficiency virus 1 (HIV-1)
MH705142	2006	CAMEROON	AGU	Human immunodeficiency virus 1 (HIV-1)
MH705150	2006	CAMEROON	O	Human immunodeficiency virus 1 (HIV-1)
MN116211	2006	CAMEROON	0102A1	Human immunodeficiency virus 1 (HIV-1)
MN153477	2006	CAMEROON	02_AG	Human immunodeficiency virus 1 (HIV-1)
MN153479	2006	CAMEROON	02_AG	Human immunodeficiency virus 1 (HIV-1)
MN153480	2006	CAMEROON	02_AG	Human immunodeficiency virus 1 (HIV-1)
MN153481	2006	CAMEROON	06_cpx	Human immunodeficiency virus 1 (HIV-1)
MN153482	2006	CAMEROON	02G	Human immunodeficiency virus 1 (HIV-1)
MN153491	2006	CAMEROON	A1	Human immunodeficiency virus 1 (HIV-1)
MN153492	2006	CAMEROON	U	Human immunodeficiency virus 1 (HIV-1)
MN153493	2006	CAMEROON	02A1	Human immunodeficiency virus 1 (HIV-1)
MN153496	2006	CAMEROON	02A1	Human immunodeficiency virus 1 (HIV-1)
JN864047	2006	CAMEROON	222	Human immunodeficiency virus 1 (HIV-1)
JN864048	2006	CAMEROON	222	Human immunodeficiency virus 1 (HIV-1)
JN864049	2006	CAMEROON	22_01A1	Human immunodeficiency virus 1 (HIV-1)
JN864055	2006	CAMEROON	02B	Human immunodeficiency virus 1 (HIV-1)
KF716464	2006	CAMEROON	01A1G	Human immunodeficiency virus 1 (HIV-1)
MT349419	2006	CAMEROON	02_AG	Human immunodeficiency virus 1 (HIV-1)
KP718918	2007	CAMEROON	A1	Human immunodeficiency virus 1 (HIV-1)
KP718919	2007	CAMEROON	A1K	Human immunodeficiency virus 1 (HIV-1)
KP718920	2007	CAMEROON	U	Human immunodeficiency virus 1 (HIV-1)
KP718921	2007	CAMEROON	0102A	Human immunodeficiency virus 1 (HIV-1)
KP718922	2007	CAMEROON	0102A	Human immunodeficiency virus 1 (HIV-1)
KP718923	2007	CAMEROON	G	Human immunodeficiency virus 1 (HIV-1)
KU168310	2007	CAMEROON	02_AG	Human immunodeficiency virus 1 (HIV-1)
KR017771	2007	CAMEROON	02F2	Human immunodeficiency virus 1 (HIV-1)
KR017772	2007	CAMEROON	02A3	Human immunodeficiency virus 1 (HIV-1)
KR017776	2007	CAMEROON	G	Human immunodeficiency virus 1 (HIV-1)
KR017777	2007	CAMEROON	02A1F2	Human immunodeficiency virus 1 (HIV-1)
KR017779	2007	CAMEROON	01A1F2	Human immunodeficiency virus 1 (HIV-1)
KP718924	2008	CAMEROON	13_cpx	Human immunodeficiency virus 1 (HIV-1)
KP718925	2008	CAMEROON	G	Human immunodeficiency virus 1 (HIV-1)
KP718926	2008	CAMEROON	13_cpx	Human immunodeficiency virus 1 (HIV-1)
KP718927	2008	CAMEROON	A1H	Human immunodeficiency virus 1 (HIV-1)
KP718928	2008	CAMEROON	A1	Human immunodeficiency virus 1 (HIV-1)
KP718929	2008	CAMEROON	11_cpx	Human immunodeficiency virus 1 (HIV-1)
MN153478	2008	CAMEROON	02_AG	Human immunodeficiency virus 1 (HIV-1)
MN153483	2008	CAMEROON	F2	Human immunodeficiency virus 1 (HIV-1)
MN153485	2008	CAMEROON	F2	Human immunodeficiency virus 1 (HIV-1)
MN153486	2008	CAMEROON	02_AG	Human immunodeficiency virus 1 (HIV-1)
MN153487	2008	CAMEROON	22_01A1	Human immunodeficiency virus 1 (HIV-1)
MN153488	2008	CAMEROON	D	Human immunodeficiency virus 1 (HIV-1)
MN153489	2008	CAMEROON	U	Human immunodeficiency virus 1 (HIV-1)
MN153490	2008	CAMEROON	02A1	Human immunodeficiency virus 1 (HIV-1)
MN153494	2008	CAMEROON	02_AG	Human immunodeficiency virus 1 (HIV-1)
MN153495	2008	CAMEROON	02_AG	Human immunodeficiency virus 1 (HIV-1)
JX140646	2008	CAMEROON	02_AG	Human immunodeficiency virus 1 (HIV-1)
JX140647	2008	CAMEROON	02_AG	Human immunodeficiency virus 1 (HIV-1)
KF716465	2008	CAMEROON	02A	Human immunodeficiency virus 1 (HIV-1)
KX228819	2008	CAMEROON	02A	Human immunodeficiency virus 1 (HIV-1)
KX228823	2008	CAMEROON	02_AG	Human immunodeficiency virus 1 (HIV-1)
KX228824	2008	CAMEROON	02_AG	Human immunodeficiency virus 1 (HIV-1)
MK086122	2008	CAMEROON	02A1	Human immunodeficiency virus 1 (HIV-1)
MK086117	2009	CAMEROON	02F2	Human immunodeficiency virus 1 (HIV-1)
MN153475	2010	CAMEROON	18_cpx	Human immunodeficiency virus 1 (HIV-1)
MN153497	2010	CAMEROON	218	Human immunodeficiency virus 1 (HIV-1)
JN864050	2010	CAMEROON	22_01A1	Human immunodeficiency virus 1 (HIV-1)
JN864051	2010	CAMEROON	22_01A1	Human immunodeficiency virus 1 (HIV-1)
JN864053	2010	CAMEROON	222	Human immunodeficiency virus 1 (HIV-1)
JN864058	2010	CAMEROON	22_01A1	Human immunodeficiency virus 1 (HIV-1)
JX140670	2010	CAMEROON	D	Human immunodeficiency virus 1 (HIV-1)
JX140676	2010	CAMEROON	G	Human immunodeficiency virus 1 (HIV-1)
KF716460	2010	CAMEROON	22_01A1	Human immunodeficiency virus 1 (HIV-1)
KF716461	2010	CAMEROON	22_01A1	Human immunodeficiency virus 1 (HIV-1)
KF716462	2010	CAMEROON	22_01A1	Human immunodeficiency virus 1 (HIV-1)
KF716463	2010	CAMEROON	22_01A1	Human immunodeficiency virus 1 (HIV-1)
KF859739	2010	CAMEROON	02_AG	Human immunodeficiency virus 1 (HIV-1)
KF859740	2010	CAMEROON	222	Human immunodeficiency virus 1 (HIV-1)
KP109499	2010	CAMEROON	22_01A1	Human immunodeficiency virus 1 (HIV-1)
KP109500	2010	CAMEROON	22_01A1	Human immunodeficiency virus 1 (HIV-1)
KP109501	2010	CAMEROON	D	Human immunodeficiency virus 1 (HIV-1)
KU749419	2010	CAMEROON	02_AG	Human immunodeficiency virus 1 (HIV-1)
KU749421	2010	CAMEROON	02A1F2	Human immunodeficiency virus 1 (HIV-1)
KX228809	2010	CAMEROON	F2	Human immunodeficiency virus 1 (HIV-1)
KX228816	2010	CAMEROON	22_01A1	Human immunodeficiency virus 1 (HIV-1)
KX228817	2010	CAMEROON	22_01A1	Human immunodeficiency virus 1 (HIV-1)
MK086109	2010	CAMEROON	02_AG	Human immunodeficiency virus 1 (HIV-1)
MK086110	2010	CAMEROON	AF2	Human immunodeficiency virus 1 (HIV-1)
MK086112	2010	CAMEROON	02F2	Human immunodeficiency virus 1 (HIV-1)
MT349406	2010	CAMEROON	G	Human immunodeficiency virus 1 (HIV-1)
MT349407	2010	CAMEROON	G	Human immunodeficiency virus 1 (HIV-1)
MT349408	2010	CAMEROON	02_AG	Human immunodeficiency virus 1 (HIV-1)
MT349409	2010	CAMEROON	02_AG	Human immunodeficiency virus 1 (HIV-1)
MT349410	2010	CAMEROON	22_01A1	Human immunodeficiency virus 1 (HIV-1)
MT349411	2010	CAMEROON	02_AG	Human immunodeficiency virus 1 (HIV-1)
MT349412	2010	CAMEROON	02_AG	Human immunodeficiency virus 1 (HIV-1)
MT349413	2010	CAMEROON	22_01A1	Human immunodeficiency virus 1 (HIV-1)
MT349414	2010	CAMEROON	02_AG	Human immunodeficiency virus 1 (HIV-1)
KP718930	2011	CAMEROON	01_AE	Human immunodeficiency virus 1 (HIV-1)
KP718931	2011	CAMEROON	18_cpx	Human immunodeficiency virus 1 (HIV-1)
KP718932	2011	CAMEROON	A1F2	Human immunodeficiency virus 1 (HIV-1)
KP718933	2011	CAMEROON	A1H	Human immunodeficiency virus 1 (HIV-1)
KP109503	2011	CAMEROON	11_cpx	Human immunodeficiency virus 1 (HIV-1)
KU749420	2011	CAMEROON	F2	Human immunodeficiency virus 1 (HIV-1)
MK086125	2011	CAMEROON	02_AG	Human immunodeficiency virus 1 (HIV-1)
MK086126	2011	CAMEROON	02F2	Human immunodeficiency virus 1 (HIV-1)
MK086128	2011	CAMEROON	02F2	Human immunodeficiency virus 1 (HIV-1)
MT349415	2011	CAMEROON	02_AG	Human immunodeficiency virus 1 (HIV-1)
MT349416	2011	CAMEROON	0102A1	Human immunodeficiency virus 1 (HIV-1)
MT349417	2011	CAMEROON	F2	Human immunodeficiency virus 1 (HIV-1)
MT349418	2011	CAMEROON	A1	Human immunodeficiency virus 1 (HIV-1)
MK086116	2012	CAMEROON	02F2U	Human immunodeficiency virus 1 (HIV-1)
MT222937	2015	CAMEROON	02_AG	Human immunodeficiency virus 1 (HIV-1)
MN153476	2017	CAMEROON	01F2	Human immunodeficiency virus 1 (HIV-1)
AY779559	1992	CANADA	B	Human immunodeficiency virus 1 (HIV-1)
AY779561	1992	CANADA	B	Human immunodeficiency virus 1 (HIV-1)
AY779562	1993	CANADA	B	Human immunodeficiency virus 1 (HIV-1)
AY779560	1994	CANADA	B	Human immunodeficiency virus 1 (HIV-1)
AY314044	1996	CANADA	B	Human immunodeficiency virus 1 (HIV-1)
AY314045	1996	CANADA	B	Human immunodeficiency virus 1 (HIV-1)
AY314046	1996	CANADA	B	Human immunodeficiency virus 1 (HIV-1)
AY314047	1996	CANADA	B	Human immunodeficiency virus 1 (HIV-1)
AY314048	1996	CANADA	B	Human immunodeficiency virus 1 (HIV-1)
AY314049	1996	CANADA	B	Human immunodeficiency virus 1 (HIV-1)
AY314050	1996	CANADA	B	Human immunodeficiency virus 1 (HIV-1)
AY314051	1996	CANADA	B	Human immunodeficiency virus 1 (HIV-1)
AY314052	1996	CANADA	B	Human immunodeficiency virus 1 (HIV-1)
AY314053	1996	CANADA	B	Human immunodeficiency virus 1 (HIV-1)
AY314054	1996	CANADA	B	Human immunodeficiency virus 1 (HIV-1)
AY314055	1996	CANADA	B	Human immunodeficiency virus 1 (HIV-1)
AY314056	1996	CANADA	B	Human immunodeficiency virus 1 (HIV-1)
AY314057	1996	CANADA	B	Human immunodeficiency virus 1 (HIV-1)
AY314058	1996	CANADA	B	Human immunodeficiency virus 1 (HIV-1)
AY314059	1996	CANADA	B	Human immunodeficiency virus 1 (HIV-1)
AY314060	1996	CANADA	B	Human immunodeficiency virus 1 (HIV-1)
AY314061	1996	CANADA	B	Human immunodeficiency virus 1 (HIV-1)
AY314062	1996	CANADA	B	Human immunodeficiency virus 1 (HIV-1)
AY314063	1996	CANADA	B	Human immunodeficiency virus 1 (HIV-1)
AY779563	1996	CANADA	B	Human immunodeficiency virus 1 (HIV-1)
AY779564	1996	CANADA	B	Human immunodeficiency virus 1 (HIV-1)
AY779553	1997	CANADA	B	Human immunodeficiency virus 1 (HIV-1)
AY779550	1998	CANADA	B	Human immunodeficiency virus 1 (HIV-1)
AY779554	1998	CANADA	B	Human immunodeficiency virus 1 (HIV-1)
AY779555	1998	CANADA	B	Human immunodeficiency virus 1 (HIV-1)
AY779557	1998	CANADA	B	Human immunodeficiency virus 1 (HIV-1)
AY779551	1999	CANADA	B	Human immunodeficiency virus 1 (HIV-1)
AY779558	1999	CANADA	B	Human immunodeficiency virus 1 (HIV-1)
AY779552	2000	CANADA	B	Human immunodeficiency virus 1 (HIV-1)
JF320411	2006	CANADA	B	Human immunodeficiency virus 1 (HIV-1)
JF320414	2006	CANADA	B	Human immunodeficiency virus 1 (HIV-1)
JF320416	2006	CANADA	B	Human immunodeficiency virus 1 (HIV-1)
JF320427	2006	CANADA	B	Human immunodeficiency virus 1 (HIV-1)
JF320428	2006	CANADA	B	Human immunodeficiency virus 1 (HIV-1)
JF320429	2006	CANADA	B	Human immunodeficiency virus 1 (HIV-1)
JF320430	2006	CANADA	B	Human immunodeficiency virus 1 (HIV-1)
JF320431	2006	CANADA	B	Human immunodeficiency virus 1 (HIV-1)
MW881680	2016	CANADA	B	Human immunodeficiency virus 1 (HIV-1)
MW881681	2016	CANADA	B	Human immunodeficiency virus 1 (HIV-1)
MW881686	2017	CANADA	B	Human immunodeficiency virus 1 (HIV-1)
MW881690	2017	CANADA	B	Human immunodeficiency virus 1 (HIV-1)
MW881692	2017	CANADA	B	Human immunodeficiency virus 1 (HIV-1)
MW881708	2017	CANADA	B	Human immunodeficiency virus 1 (HIV-1)
MW881709	2017	CANADA	B	Human immunodeficiency virus 1 (HIV-1)
MW881710	2017	CANADA	B	Human immunodeficiency virus 1 (HIV-1)
MW881711	2017	CANADA	B	Human immunodeficiency virus 1 (HIV-1)
MW881713	2017	CANADA	B	Human immunodeficiency virus 1 (HIV-1)
MW881716	2017	CANADA	B	Human immunodeficiency virus 1 (HIV-1)
MW881717	2017	CANADA	B	Human immunodeficiency virus 1 (HIV-1)
MW881718	2017	CANADA	B	Human immunodeficiency virus 1 (HIV-1)
MW881719	2017	CANADA	B	Human immunodeficiency virus 1 (HIV-1)
MW881720	2017	CANADA	B	Human immunodeficiency virus 1 (HIV-1)
MW881721	2017	CANADA	B	Human immunodeficiency virus 1 (HIV-1)
MW881722	2017	CANADA	B	Human immunodeficiency virus 1 (HIV-1)
MW881723	2017	CANADA	B	Human immunodeficiency virus 1 (HIV-1)
MZ662740	2017	CANADA	B	Human immunodeficiency virus 1 (HIV-1)
MZ662755	2017	CANADA	B	Human immunodeficiency virus 1 (HIV-1)
MZ662564	2018	CANADA	B	Human immunodeficiency virus 1 (HIV-1)
MZ662565	2018	CANADA	B	Human immunodeficiency virus 1 (HIV-1)
MZ662573	2018	CANADA	B	Human immunodeficiency virus 1 (HIV-1)
MZ662575	2018	CANADA	B	Human immunodeficiency virus 1 (HIV-1)
MZ662578	2018	CANADA	B	Human immunodeficiency virus 1 (HIV-1)
MZ662579	2018	CANADA	B	Human immunodeficiency virus 1 (HIV-1)
MZ662580	2018	CANADA	B	Human immunodeficiency virus 1 (HIV-1)
MZ662581	2018	CANADA	B	Human immunodeficiency virus 1 (HIV-1)
MZ662582	2018	CANADA	B	Human immunodeficiency virus 1 (HIV-1)
MZ662583	2018	CANADA	B	Human immunodeficiency virus 1 (HIV-1)
MZ662584	2018	CANADA	B	Human immunodeficiency virus 1 (HIV-1)
MZ662585	2018	CANADA	B	Human immunodeficiency virus 1 (HIV-1)
MZ662586	2018	CANADA	B	Human immunodeficiency virus 1 (HIV-1)
MZ662587	2018	CANADA	B	Human immunodeficiency virus 1 (HIV-1)
MZ662588	2018	CANADA	B	Human immunodeficiency virus 1 (HIV-1)
MZ662589	2018	CANADA	B	Human immunodeficiency virus 1 (HIV-1)
MZ662590	2018	CANADA	B	Human immunodeficiency virus 1 (HIV-1)
MZ662591	2018	CANADA	B	Human immunodeficiency virus 1 (HIV-1)
MZ662592	2018	CANADA	B	Human immunodeficiency virus 1 (HIV-1)
MZ662593	2018	CANADA	B	Human immunodeficiency virus 1 (HIV-1)
MZ662594	2018	CANADA	B	Human immunodeficiency virus 1 (HIV-1)
MZ662595	2018	CANADA	B	Human immunodeficiency virus 1 (HIV-1)
MZ662596	2018	CANADA	B	Human immunodeficiency virus 1 (HIV-1)
MZ662597	2018	CANADA	B	Human immunodeficiency virus 1 (HIV-1)
MZ662599	2018	CANADA	B	Human immunodeficiency virus 1 (HIV-1)
MZ662600	2018	CANADA	B	Human immunodeficiency virus 1 (HIV-1)
MZ662601	2018	CANADA	B	Human immunodeficiency virus 1 (HIV-1)
MZ662602	2018	CANADA	B	Human immunodeficiency virus 1 (HIV-1)
MZ662603	2018	CANADA	B	Human immunodeficiency virus 1 (HIV-1)
MZ662604	2018	CANADA	B	Human immunodeficiency virus 1 (HIV-1)
MZ662605	2018	CANADA	B	Human immunodeficiency virus 1 (HIV-1)
MZ662606	2018	CANADA	B	Human immunodeficiency virus 1 (HIV-1)
MZ662607	2018	CANADA	B	Human immunodeficiency virus 1 (HIV-1)
MZ662608	2018	CANADA	B	Human immunodeficiency virus 1 (HIV-1)
MZ662609	2018	CANADA	B	Human immunodeficiency virus 1 (HIV-1)
MZ662610	2018	CANADA	B	Human immunodeficiency virus 1 (HIV-1)
MZ662611	2018	CANADA	B	Human immunodeficiency virus 1 (HIV-1)
MZ662612	2018	CANADA	B	Human immunodeficiency virus 1 (HIV-1)
MZ662613	2018	CANADA	B	Human immunodeficiency virus 1 (HIV-1)
MZ662617	2018	CANADA	B	Human immunodeficiency virus 1 (HIV-1)
MZ662618	2018	CANADA	B	Human immunodeficiency virus 1 (HIV-1)
MZ662619	2018	CANADA	B	Human immunodeficiency virus 1 (HIV-1)
MZ662620	2018	CANADA	B	Human immunodeficiency virus 1 (HIV-1)
MZ662622	2018	CANADA	B	Human immunodeficiency virus 1 (HIV-1)
MZ662625	2018	CANADA	B	Human immunodeficiency virus 1 (HIV-1)
MZ662626	2018	CANADA	B	Human immunodeficiency virus 1 (HIV-1)
MZ662627	2018	CANADA	B	Human immunodeficiency virus 1 (HIV-1)
MZ662629	2018	CANADA	B	Human immunodeficiency virus 1 (HIV-1)
MZ662630	2018	CANADA	B	Human immunodeficiency virus 1 (HIV-1)
MZ662631	2018	CANADA	B	Human immunodeficiency virus 1 (HIV-1)
MZ662632	2018	CANADA	B	Human immunodeficiency virus 1 (HIV-1)
MZ662633	2018	CANADA	B	Human immunodeficiency virus 1 (HIV-1)
MZ662634	2018	CANADA	B	Human immunodeficiency virus 1 (HIV-1)
MZ662635	2018	CANADA	B	Human immunodeficiency virus 1 (HIV-1)
MZ662636	2018	CANADA	B	Human immunodeficiency virus 1 (HIV-1)
MZ662637	2018	CANADA	B	Human immunodeficiency virus 1 (HIV-1)
MZ662638	2018	CANADA	B	Human immunodeficiency virus 1 (HIV-1)
MZ662640	2018	CANADA	B	Human immunodeficiency virus 1 (HIV-1)
MZ662641	2018	CANADA	B	Human immunodeficiency virus 1 (HIV-1)
MZ662642	2018	CANADA	B	Human immunodeficiency virus 1 (HIV-1)
MZ662643	2018	CANADA	B	Human immunodeficiency virus 1 (HIV-1)
MZ662644	2018	CANADA	B	Human immunodeficiency virus 1 (HIV-1)
MZ662645	2018	CANADA	B	Human immunodeficiency virus 1 (HIV-1)
MZ662646	2018	CANADA	B	Human immunodeficiency virus 1 (HIV-1)
MZ662647	2018	CANADA	B	Human immunodeficiency virus 1 (HIV-1)
MZ662649	2018	CANADA	B	Human immunodeficiency virus 1 (HIV-1)
MZ662651	2018	CANADA	B	Human immunodeficiency virus 1 (HIV-1)
MZ662652	2018	CANADA	B	Human immunodeficiency virus 1 (HIV-1)
MZ662653	2018	CANADA	B	Human immunodeficiency virus 1 (HIV-1)
MZ662654	2018	CANADA	B	Human immunodeficiency virus 1 (HIV-1)
MZ662655	2018	CANADA	B	Human immunodeficiency virus 1 (HIV-1)
MZ662667	2018	CANADA	B	Human immunodeficiency virus 1 (HIV-1)
MZ662673	2018	CANADA	B	Human immunodeficiency virus 1 (HIV-1)
MZ662674	2018	CANADA	B	Human immunodeficiency virus 1 (HIV-1)
MZ662675	2018	CANADA	B	Human immunodeficiency virus 1 (HIV-1)
MZ662676	2018	CANADA	B	Human immunodeficiency virus 1 (HIV-1)
MZ662679	2018	CANADA	B	Human immunodeficiency virus 1 (HIV-1)
MZ662680	2018	CANADA	B	Human immunodeficiency virus 1 (HIV-1)
MZ662691	2018	CANADA	B	Human immunodeficiency virus 1 (HIV-1)
MZ662695	2018	CANADA	B	Human immunodeficiency virus 1 (HIV-1)
MZ662715	2018	CANADA	B	Human immunodeficiency virus 1 (HIV-1)
MW881697	2019	CANADA	B	Human immunodeficiency virus 1 (HIV-1)
MW881698	2019	CANADA	B	Human immunodeficiency virus 1 (HIV-1)
MW881699	2019	CANADA	B	Human immunodeficiency virus 1 (HIV-1)
MW881700	2019	CANADA	B	Human immunodeficiency virus 1 (HIV-1)
MW881701	2019	CANADA	B	Human immunodeficiency virus 1 (HIV-1)
MW881703	2019	CANADA	B	Human immunodeficiency virus 1 (HIV-1)
MW881704	2019	CANADA	B	Human immunodeficiency virus 1 (HIV-1)
MW881705	2019	CANADA	B	Human immunodeficiency virus 1 (HIV-1)
MW881706	2019	CANADA	B	Human immunodeficiency virus 1 (HIV-1)
MW881707	2019	CANADA	B	Human immunodeficiency virus 1 (HIV-1)
AF005496	1990	CENTRAL AFRICAN REPUBLIC	H	Human immunodeficiency virus 1 (HIV-1)
AF197341	1990	CENTRAL AFRICAN REPUBLIC	01_AE	Human immunodeficiency virus 1 (HIV-1)
HIVU51188	1990	CENTRAL AFRICAN REPUBLIC	01_AE	Human immunodeficiency virus 1 (HIV-1)
KU168279	2002	CENTRAL AFRICAN REPUBLIC	H	Human immunodeficiency virus 1 (HIV-1)
AJ488926	1999	CHAD	D	Human immunodeficiency virus 1 (HIV-1)
AJ488927	1999	CHAD	D	Human immunodeficiency virus 1 (HIV-1)
AJ519488	1999	CHAD	D	Human immunodeficiency virus 1 (HIV-1)
AJ519489	1999	CHAD	D	Human immunodeficiency virus 1 (HIV-1)
AY967803	1996	CHINA	BC	Human immunodeficiency virus 1 (HIV-1)
AY967804	1996	CHINA	BC	Human immunodeficiency virus 1 (HIV-1)
AY967807	1996	CHINA	BC	Human immunodeficiency virus 1 (HIV-1)
KF250379	1996	CHINA	BC	Human immunodeficiency virus 1 (HIV-1)
KF250380	1996	CHINA	BC	Human immunodeficiency virus 1 (HIV-1)
AY008715	1997	CHINA	08_BC	Human immunodeficiency virus 1 (HIV-1)
AY008716	1997	CHINA	08_BC	Human immunodeficiency virus 1 (HIV-1)
AY008717	1997	CHINA	08_BC	Human immunodeficiency virus 1 (HIV-1)
AY008718	1997	CHINA	01_AE	Human immunodeficiency virus 1 (HIV-1)
AF286226	1997	CHINA	07_BC	Human immunodeficiency virus 1 (HIV-1)
AF286229	1998	CHINA	08_BC	Human immunodeficiency virus 1 (HIV-1)
AF286230	1998	CHINA	07_BC	Human immunodeficiency virus 1 (HIV-1)
AY967805	1998	CHINA	BC	Human immunodeficiency virus 1 (HIV-1)
AY967806	1998	CHINA	C	Human immunodeficiency virus 1 (HIV-1)
JF932495	1998	CHINA	B	Human immunodeficiency virus 1 (HIV-1)
JF932496	1998	CHINA	B	Human immunodeficiency virus 1 (HIV-1)
GU177863	1999	CHINA	B	Human immunodeficiency virus 1 (HIV-1)
GU647196	1999	CHINA	B	Human immunodeficiency virus 1 (HIV-1)
GU647197	1999	CHINA	B	Human immunodeficiency virus 1 (HIV-1)
GU647198	1999	CHINA	B	Human immunodeficiency virus 1 (HIV-1)
AP005206	2000	CHINA	BC	Human immunodeficiency virus 1 (HIV-1)
AP005207	2000	CHINA	708	Human immunodeficiency virus 1 (HIV-1)
AB746344	2000	CHINA	08_BC	Human immunodeficiency virus 1 (HIV-1)
AB746345	2000	CHINA	08_BC	Human immunodeficiency virus 1 (HIV-1)
AB773884	2000	CHINA	08_BC	Human immunodeficiency virus 1 (HIV-1)
AB773885	2000	CHINA	08_BC	Human immunodeficiency virus 1 (HIV-1)
KC914396	2000	CHINA	08_BC	Human immunodeficiency virus 1 (HIV-1)
AY180905	2001	CHINA	B	Human immunodeficiency virus 1 (HIV-1)
EF057102	2001	CHINA	B	Human immunodeficiency virus 1 (HIV-1)
AB746342	2001	CHINA	08_BC	Human immunodeficiency virus 1 (HIV-1)
AB746343	2001	CHINA	08_BC	Human immunodeficiency virus 1 (HIV-1)
DQ007901	2002	CHINA	B	Human immunodeficiency virus 1 (HIV-1)
DQ007902	2002	CHINA	B	Human immunodeficiency virus 1 (HIV-1)
DQ007903	2002	CHINA	B	Human immunodeficiency virus 1 (HIV-1)
JX112860	2002	CHINA	01_AE	Human immunodeficiency virus 1 (HIV-1)
JX112861	2002	CHINA	01_AE	Human immunodeficiency virus 1 (HIV-1)
JX112862	2002	CHINA	01_AE	Human immunodeficiency virus 1 (HIV-1)
JX112863	2002	CHINA	01_AE	Human immunodeficiency virus 1 (HIV-1)
JX112864	2002	CHINA	01_AE	Human immunodeficiency virus 1 (HIV-1)
JX112865	2002	CHINA	01_AE	Human immunodeficiency virus 1 (HIV-1)
JX112866	2002	CHINA	01_AE	Human immunodeficiency virus 1 (HIV-1)
JF932492	2003	CHINA	B	Human immunodeficiency virus 1 (HIV-1)
DQ859178	2005	CHINA	01_AE	Human immunodeficiency virus 1 (HIV-1)
DQ859179	2005	CHINA	01_AE	Human immunodeficiency virus 1 (HIV-1)
DQ990880	2005	CHINA	B	Human immunodeficiency virus 1 (HIV-1)
EF036528	2005	CHINA	01_AE	Human immunodeficiency virus 1 (HIV-1)
EF036529	2005	CHINA	01_AE	Human immunodeficiency virus 1 (HIV-1)
EF036530	2005	CHINA	01_AE	Human immunodeficiency virus 1 (HIV-1)
EF036534	2005	CHINA	01_AE	Human immunodeficiency virus 1 (HIV-1)
EF036535	2005	CHINA	01_AE	Human immunodeficiency virus 1 (HIV-1)
EF368370	2005	CHINA	07_BC	Human immunodeficiency virus 1 (HIV-1)
EF368372	2005	CHINA	07_BC	Human immunodeficiency virus 1 (HIV-1)
EF420986	2005	CHINA	07_BC	Human immunodeficiency virus 1 (HIV-1)
GQ845124	2005	CHINA	01_AE	Human immunodeficiency virus 1 (HIV-1)
GQ845125	2005	CHINA	01_AE	Human immunodeficiency virus 1 (HIV-1)
GQ845126	2005	CHINA	01_AE	Human immunodeficiency virus 1 (HIV-1)
KC492737	2005	CHINA	07_BC	Human immunodeficiency virus 1 (HIV-1)
KC492738	2005	CHINA	07_BC	Human immunodeficiency virus 1 (HIV-1)
KC503852	2005	CHINA	07_BC	Human immunodeficiency virus 1 (HIV-1)
KC503854	2005	CHINA	07_BC	Human immunodeficiency virus 1 (HIV-1)
KC898976	2005	CHINA	BC	Human immunodeficiency virus 1 (HIV-1)
KC898977	2005	CHINA	BC	Human immunodeficiency virus 1 (HIV-1)
KC898978	2005	CHINA	BC	Human immunodeficiency virus 1 (HIV-1)
KC898979	2005	CHINA	88_BC	Human immunodeficiency virus 1 (HIV-1)
MW079292	2005	CHINA	01_AE	Human immunodeficiency virus 1 (HIV-1)
MW079293	2005	CHINA	01_AE	Human immunodeficiency virus 1 (HIV-1)
MW079294	2005	CHINA	01_AE	Human immunodeficiency virus 1 (HIV-1)
MW079295	2005	CHINA	01_AE	Human immunodeficiency virus 1 (HIV-1)
MW079296	2005	CHINA	01_AE	Human immunodeficiency virus 1 (HIV-1)
MW079297	2005	CHINA	01_AE	Human immunodeficiency virus 1 (HIV-1)
MW079298	2005	CHINA	01_AE	Human immunodeficiency virus 1 (HIV-1)
MW079300	2005	CHINA	01_AE	Human immunodeficiency virus 1 (HIV-1)
MW079301	2005	CHINA	01_AE	Human immunodeficiency virus 1 (HIV-1)
MW079302	2005	CHINA	01_AE	Human immunodeficiency virus 1 (HIV-1)
MW079303	2005	CHINA	01_AE	Human immunodeficiency virus 1 (HIV-1)
MW079304	2005	CHINA	01_AE	Human immunodeficiency virus 1 (HIV-1)
GU564221	2005	CHINA	01_AE	Human immunodeficiency virus 1 (HIV-1)
GU564222	2005	CHINA	01_AE	Human immunodeficiency virus 1 (HIV-1)
GU564223	2005	CHINA	01_AE	Human immunodeficiency virus 1 (HIV-1)
GU564224	2005	CHINA	01_AE	Human immunodeficiency virus 1 (HIV-1)
GU564227	2005	CHINA	01_AE	Human immunodeficiency virus 1 (HIV-1)
GU564228	2005	CHINA	01_AE	Human immunodeficiency virus 1 (HIV-1)
GU564229	2005	CHINA	01_AE	Human immunodeficiency virus 1 (HIV-1)
EF036531	2006	CHINA	01_AE	Human immunodeficiency virus 1 (HIV-1)
EF036533	2006	CHINA	01_AE	Human immunodeficiency virus 1 (HIV-1)
EF036536	2006	CHINA	01_AE	Human immunodeficiency virus 1 (HIV-1)
HM067748	2006	CHINA	08_BC	Human immunodeficiency virus 1 (HIV-1)
MW079305	2006	CHINA	01_AE	Human immunodeficiency virus 1 (HIV-1)
MW079306	2006	CHINA	01_AE	Human immunodeficiency virus 1 (HIV-1)
GU564230	2006	CHINA	01_AE	Human immunodeficiency virus 1 (HIV-1)
JX392380	2006	CHINA	07_BC	Human immunodeficiency virus 1 (HIV-1)
JX392382	2006	CHINA	07_BC	Human immunodeficiency virus 1 (HIV-1)
JX392383	2006	CHINA	07_BC	Human immunodeficiency virus 1 (HIV-1)
JX392384	2006	CHINA	07_BC	Human immunodeficiency virus 1 (HIV-1)
JX112857	2006	CHINA	01_AE	Human immunodeficiency virus 1 (HIV-1)
KC898980	2006	CHINA	C	Human immunodeficiency virus 1 (HIV-1)
KF250376	2006	CHINA	07_BC	Human immunodeficiency virus 1 (HIV-1)
HM776938	2007	CHINA	BC	Human immunodeficiency virus 1 (HIV-1)
HM776939	2007	CHINA	57_BC	Human immunodeficiency virus 1 (HIV-1)
KC899007	2007	CHINA	BC	Human immunodeficiency virus 1 (HIV-1)
FJ441290	2007	CHINA	01_AE	Human immunodeficiency virus 1 (HIV-1)
JF932469	2007	CHINA	B	Human immunodeficiency virus 1 (HIV-1)
JF932470	2007	CHINA	B	Human immunodeficiency virus 1 (HIV-1)
JF932471	2007	CHINA	B	Human immunodeficiency virus 1 (HIV-1)
JF932472	2007	CHINA	B	Human immunodeficiency virus 1 (HIV-1)
JF932473	2007	CHINA	B	Human immunodeficiency virus 1 (HIV-1)
JF932474	2007	CHINA	B	Human immunodeficiency virus 1 (HIV-1)
JF932475	2007	CHINA	B	Human immunodeficiency virus 1 (HIV-1)
JF932476	2007	CHINA	B	Human immunodeficiency virus 1 (HIV-1)
JF932477	2007	CHINA	B	Human immunodeficiency virus 1 (HIV-1)
JF932483	2007	CHINA	B	Human immunodeficiency virus 1 (HIV-1)
JF932484	2007	CHINA	B	Human immunodeficiency virus 1 (HIV-1)
JF932485	2007	CHINA	B	Human immunodeficiency virus 1 (HIV-1)
JF932486	2007	CHINA	B	Human immunodeficiency virus 1 (HIV-1)
JF932487	2007	CHINA	B	Human immunodeficiency virus 1 (HIV-1)
JF932488	2007	CHINA	B	Human immunodeficiency virus 1 (HIV-1)
JF932489	2007	CHINA	B	Human immunodeficiency virus 1 (HIV-1)
JF932490	2007	CHINA	B	Human immunodeficiency virus 1 (HIV-1)
JF932491	2007	CHINA	B	Human immunodeficiency virus 1 (HIV-1)
JF932493	2007	CHINA	B	Human immunodeficiency virus 1 (HIV-1)
JF932499	2007	CHINA	B	Human immunodeficiency virus 1 (HIV-1)
JF932500	2007	CHINA	B	Human immunodeficiency virus 1 (HIV-1)
JX112809	2007	CHINA	01_AE	Human immunodeficiency virus 1 (HIV-1)
JX112810	2007	CHINA	01_AE	Human immunodeficiency virus 1 (HIV-1)
JX112811	2007	CHINA	01_AE	Human immunodeficiency virus 1 (HIV-1)
JX112813	2007	CHINA	01_AE	Human immunodeficiency virus 1 (HIV-1)
JX112814	2007	CHINA	01_AE	Human immunodeficiency virus 1 (HIV-1)
JX112815	2007	CHINA	01_AE	Human immunodeficiency virus 1 (HIV-1)
JX112816	2007	CHINA	01_AE	Human immunodeficiency virus 1 (HIV-1)
JX112817	2007	CHINA	01_AE	Human immunodeficiency virus 1 (HIV-1)
JX112818	2007	CHINA	01_AE	Human immunodeficiency virus 1 (HIV-1)
JX112820	2007	CHINA	01_AE	Human immunodeficiency virus 1 (HIV-1)
JX112821	2007	CHINA	01_AE	Human immunodeficiency virus 1 (HIV-1)
JX112822	2007	CHINA	01_AE	Human immunodeficiency virus 1 (HIV-1)
JX112823	2007	CHINA	01_AE	Human immunodeficiency virus 1 (HIV-1)
JX112827	2007	CHINA	01_AE	Human immunodeficiency virus 1 (HIV-1)
JX112829	2007	CHINA	01_AE	Human immunodeficiency virus 1 (HIV-1)
JX112830	2007	CHINA	01_AE	Human immunodeficiency virus 1 (HIV-1)
JX112831	2007	CHINA	01_AE	Human immunodeficiency virus 1 (HIV-1)
JX112832	2007	CHINA	01_AE	Human immunodeficiency virus 1 (HIV-1)
JX112833	2007	CHINA	01_AE	Human immunodeficiency virus 1 (HIV-1)
JX112834	2007	CHINA	01_AE	Human immunodeficiency virus 1 (HIV-1)
JX112835	2007	CHINA	01_AE	Human immunodeficiency virus 1 (HIV-1)
JX112836	2007	CHINA	01_AE	Human immunodeficiency virus 1 (HIV-1)
JX112838	2007	CHINA	01_AE	Human immunodeficiency virus 1 (HIV-1)
JX112840	2007	CHINA	01_AE	Human immunodeficiency virus 1 (HIV-1)
JX112841	2007	CHINA	01_AE	Human immunodeficiency virus 1 (HIV-1)
JX112842	2007	CHINA	01_AE	Human immunodeficiency virus 1 (HIV-1)
JX112845	2007	CHINA	01_AE	Human immunodeficiency virus 1 (HIV-1)
JX112850	2007	CHINA	01_AE	Human immunodeficiency virus 1 (HIV-1)
JX112851	2007	CHINA	01_AE	Human immunodeficiency virus 1 (HIV-1)
JX112853	2007	CHINA	01_AE	Human immunodeficiency virus 1 (HIV-1)
JX112854	2007	CHINA	01_AE	Human immunodeficiency virus 1 (HIV-1)
JX112855	2007	CHINA	01_AE	Human immunodeficiency virus 1 (HIV-1)
JX112856	2007	CHINA	01_AE	Human immunodeficiency virus 1 (HIV-1)
JX112859	2007	CHINA	01_AE	Human immunodeficiency virus 1 (HIV-1)
KC833436	2007	CHINA	107	Human immunodeficiency virus 1 (HIV-1)
KC990125	2007	CHINA	61_BC	Human immunodeficiency virus 1 (HIV-1)
KC990126	2007	CHINA	61_BC	Human immunodeficiency virus 1 (HIV-1)
KC990127	2007	CHINA	107	Human immunodeficiency virus 1 (HIV-1)
KF835493	2007	CHINA	08_BC	Human immunodeficiency virus 1 (HIV-1)
KF835494	2007	CHINA	07_BC	Human immunodeficiency virus 1 (HIV-1)
KF835495	2007	CHINA	08_BC	Human immunodeficiency virus 1 (HIV-1)
KF835496	2007	CHINA	08_BC	Human immunodeficiency virus 1 (HIV-1)
KF835497	2007	CHINA	08_BC	Human immunodeficiency virus 1 (HIV-1)
KF835499	2007	CHINA	01_AE	Human immunodeficiency virus 1 (HIV-1)
KF835500	2007	CHINA	08_BC	Human immunodeficiency virus 1 (HIV-1)
KF835501	2007	CHINA	08_BC	Human immunodeficiency virus 1 (HIV-1)
KF835502	2007	CHINA	01_AE	Human immunodeficiency virus 1 (HIV-1)
KF835503	2007	CHINA	01_AE	Human immunodeficiency virus 1 (HIV-1)
KF835504	2007	CHINA	01_AE	Human immunodeficiency virus 1 (HIV-1)
KF835505	2007	CHINA	01_AE	Human immunodeficiency virus 1 (HIV-1)
KF835506	2007	CHINA	08_BC	Human immunodeficiency virus 1 (HIV-1)
KF835507	2007	CHINA	08_BC	Human immunodeficiency virus 1 (HIV-1)
KF835508	2007	CHINA	08_BC	Human immunodeficiency virus 1 (HIV-1)
KF835509	2007	CHINA	08_BC	Human immunodeficiency virus 1 (HIV-1)
KF835510	2007	CHINA	07_BC	Human immunodeficiency virus 1 (HIV-1)
KF835511	2007	CHINA	07_BC	Human immunodeficiency virus 1 (HIV-1)
KF835512	2007	CHINA	08_BC	Human immunodeficiency virus 1 (HIV-1)
KF835513	2007	CHINA	01_AE	Human immunodeficiency virus 1 (HIV-1)
KF835514	2007	CHINA	01_AE	Human immunodeficiency virus 1 (HIV-1)
KF835515	2007	CHINA	C	Human immunodeficiency virus 1 (HIV-1)
KF835516	2007	CHINA	01_AE	Human immunodeficiency virus 1 (HIV-1)
KF835517	2007	CHINA	01BC	Human immunodeficiency virus 1 (HIV-1)
KF835518	2007	CHINA	01_AE	Human immunodeficiency virus 1 (HIV-1)
KF835519	2007	CHINA	01_AE	Human immunodeficiency virus 1 (HIV-1)
KF835520	2007	CHINA	01BC	Human immunodeficiency virus 1 (HIV-1)
KF835521	2007	CHINA	BC	Human immunodeficiency virus 1 (HIV-1)
KF835522	2007	CHINA	C	Human immunodeficiency virus 1 (HIV-1)
KF835523	2007	CHINA	01_AE	Human immunodeficiency virus 1 (HIV-1)
KF835524	2007	CHINA	110_BC	Human immunodeficiency virus 1 (HIV-1)
KF835525	2007	CHINA	BC	Human immunodeficiency virus 1 (HIV-1)
KF835526	2007	CHINA	BC	Human immunodeficiency virus 1 (HIV-1)
KF835527	2007	CHINA	01_AE	Human immunodeficiency virus 1 (HIV-1)
KF835528	2007	CHINA	01_AE	Human immunodeficiency virus 1 (HIV-1)
KF835529	2007	CHINA	08_BC	Human immunodeficiency virus 1 (HIV-1)
KF835530	2007	CHINA	08_BC	Human immunodeficiency virus 1 (HIV-1)
KF835531	2007	CHINA	08_BC	Human immunodeficiency virus 1 (HIV-1)
KF835532	2007	CHINA	07_BC	Human immunodeficiency virus 1 (HIV-1)
KF835533	2007	CHINA	01_AE	Human immunodeficiency virus 1 (HIV-1)
KF835534	2007	CHINA	08_BC	Human immunodeficiency virus 1 (HIV-1)
KF835535	2007	CHINA	08_BC	Human immunodeficiency virus 1 (HIV-1)
KF835536	2007	CHINA	01_AE	Human immunodeficiency virus 1 (HIV-1)
KF835537	2007	CHINA	01BC	Human immunodeficiency virus 1 (HIV-1)
KF835538	2007	CHINA	01_AE	Human immunodeficiency virus 1 (HIV-1)
KF835539	2007	CHINA	BC	Human immunodeficiency virus 1 (HIV-1)
KF835540	2007	CHINA	BC	Human immunodeficiency virus 1 (HIV-1)
KF835541	2007	CHINA	08_BC	Human immunodeficiency virus 1 (HIV-1)
KF835542	2007	CHINA	01_AE	Human immunodeficiency virus 1 (HIV-1)
KF835543	2007	CHINA	01_AE	Human immunodeficiency virus 1 (HIV-1)
KF835544	2007	CHINA	BC	Human immunodeficiency virus 1 (HIV-1)
KF835545	2007	CHINA	08_BC	Human immunodeficiency virus 1 (HIV-1)
KF835546	2007	CHINA	101_01B	Human immunodeficiency virus 1 (HIV-1)
KF835547	2007	CHINA	08_BC	Human immunodeficiency virus 1 (HIV-1)
KF011494	2007	CHINA	59_01B	Human immunodeficiency virus 1 (HIV-1)
KF250367	2007	CHINA	61_BC	Human immunodeficiency virus 1 (HIV-1)
KF250368	2007	CHINA	08_BC	Human immunodeficiency virus 1 (HIV-1)
KF250369	2007	CHINA	08_BC	Human immunodeficiency virus 1 (HIV-1)
KF250373	2007	CHINA	07_BC	Human immunodeficiency virus 1 (HIV-1)
KF250375	2007	CHINA	07_BC	Human immunodeficiency virus 1 (HIV-1)
KF250377	2007	CHINA	07_BC	Human immunodeficiency virus 1 (HIV-1)
KF250381	2007	CHINA	BC	Human immunodeficiency virus 1 (HIV-1)
KF250382	2007	CHINA	BC	Human immunodeficiency virus 1 (HIV-1)
KF250383	2007	CHINA	BC	Human immunodeficiency virus 1 (HIV-1)
GU362013	2008	CHINA	BC	Human immunodeficiency virus 1 (HIV-1)
HQ225812	2008	CHINA	708	Human immunodeficiency virus 1 (HIV-1)
JF932479	2008	CHINA	B	Human immunodeficiency virus 1 (HIV-1)
JF932480	2008	CHINA	B	Human immunodeficiency virus 1 (HIV-1)
JF932481	2008	CHINA	B	Human immunodeficiency virus 1 (HIV-1)
JF932498	2008	CHINA	B	Human immunodeficiency virus 1 (HIV-1)
JX960601	2008	CHINA	07_BC	Human immunodeficiency virus 1 (HIV-1)
JX960612	2008	CHINA	01_AE	Human immunodeficiency virus 1 (HIV-1)
JX960617	2008	CHINA	01_AE	Human immunodeficiency virus 1 (HIV-1)
KC898988	2009	CHINA	BC	Human immunodeficiency virus 1 (HIV-1)
KC898989	2009	CHINA	BC	Human immunodeficiency virus 1 (HIV-1)
KC898990	2009	CHINA	BC	Human immunodeficiency virus 1 (HIV-1)
KC898992	2009	CHINA	87_cpx	Human immunodeficiency virus 1 (HIV-1)
KC898994	2009	CHINA	64_BC	Human immunodeficiency virus 1 (HIV-1)
KC898995	2009	CHINA	C	Human immunodeficiency virus 1 (HIV-1)
KC898996	2009	CHINA	C	Human immunodeficiency virus 1 (HIV-1)
KC899008	2009	CHINA	57_BC	Human immunodeficiency virus 1 (HIV-1)
KC899009	2009	CHINA	64_BC	Human immunodeficiency virus 1 (HIV-1)
KC899010	2009	CHINA	BC	Human immunodeficiency virus 1 (HIV-1)
KC899011	2009	CHINA	B	Human immunodeficiency virus 1 (HIV-1)
KC899012	2009	CHINA	87_cpx	Human immunodeficiency virus 1 (HIV-1)
KC899015	2009	CHINA	BC	Human immunodeficiency virus 1 (HIV-1)
HQ215553	2009	CHINA	01_AE	Human immunodeficiency virus 1 (HIV-1)
JF932494	2009	CHINA	B	Human immunodeficiency virus 1 (HIV-1)
JF932497	2009	CHINA	B	Human immunodeficiency virus 1 (HIV-1)
JX679207	2009	CHINA	57_BC	Human immunodeficiency virus
JX960597	2009	CHINA	B	Human immunodeficiency virus 1 (HIV-1)
JX960599	2009	CHINA	B	Human immunodeficiency virus 1 (HIV-1)
JX960602	2009	CHINA	07_BC	Human immunodeficiency virus 1 (HIV-1)
JX960603	2009	CHINA	01_AE	Human immunodeficiency virus 1 (HIV-1)
JX960604	2009	CHINA	01_AE	Human immunodeficiency virus 1 (HIV-1)
JX960605	2009	CHINA	01_AE	Human immunodeficiency virus 1 (HIV-1)
JX960607	2009	CHINA	01_AE	Human immunodeficiency virus 1 (HIV-1)
JX960623	2009	CHINA	01_AE	Human immunodeficiency virus 1 (HIV-1)
JX960625	2009	CHINA	01_AE	Human immunodeficiency virus 1 (HIV-1)
JX960626	2009	CHINA	01_AE	Human immunodeficiency virus 1 (HIV-1)
JX960627	2009	CHINA	01_AE	Human immunodeficiency virus 1 (HIV-1)
JX960628	2009	CHINA	01_AE	Human immunodeficiency virus 1 (HIV-1)
JX960629	2009	CHINA	01_AE	Human immunodeficiency virus 1 (HIV-1)
JX960630	2009	CHINA	01_AE	Human immunodeficiency virus 1 (HIV-1)
JX960631	2009	CHINA	01_AE	Human immunodeficiency virus 1 (HIV-1)
JX960634	2009	CHINA	01_AE	Human immunodeficiency virus 1 (HIV-1)
JX960635	2009	CHINA	59_01B	Human immunodeficiency virus 1 (HIV-1)
JX112867	2009	CHINA	01_AE	Human immunodeficiency virus 1 (HIV-1)
JX112869	2009	CHINA	01_AE	Human immunodeficiency virus 1 (HIV-1)
JX112870	2009	CHINA	01_AE	Human immunodeficiency virus 1 (HIV-1)
KC596061	2009	CHINA	01_AE	Human immunodeficiency virus 1 (HIV-1)
KC596062	2009	CHINA	01_AE	Human immunodeficiency virus 1 (HIV-1)
KC870044	2009	CHINA	57_BC	Human immunodeficiency virus 1 (HIV-1)
KF250403	2009	CHINA	C	Human immunodeficiency virus 1 (HIV-1)
KF250404	2009	CHINA	C	Human immunodeficiency virus 1 (HIV-1)
KP109504	2009	CHINA	01_AE	Human immunodeficiency virus 1 (HIV-1)
KP109509	2009	CHINA	59_01B	Human immunodeficiency virus 1 (HIV-1)
KX228800	2009	CHINA	01_AE	Human immunodeficiency virus 1 (HIV-1)
JX574661	2010	CHINA	55_01B	Human immunodeficiency virus 1 (HIV-1)
JX140658	2010	CHINA	B	Human immunodeficiency virus 1 (HIV-1)
JX960608	2010	CHINA	01_AE	Human immunodeficiency virus 1 (HIV-1)
JX960610	2010	CHINA	01_AE	Human immunodeficiency virus 1 (HIV-1)
JX960611	2010	CHINA	01_AE	Human immunodeficiency virus 1 (HIV-1)
JX960616	2010	CHINA	01_AE	Human immunodeficiency virus 1 (HIV-1)
JX960619	2010	CHINA	01_AE	Human immunodeficiency virus 1 (HIV-1)
JX960620	2010	CHINA	01_AE	Human immunodeficiency virus 1 (HIV-1)
JX960622	2010	CHINA	01_AE	Human immunodeficiency virus 1 (HIV-1)
JX960632	2010	CHINA	01_AE	Human immunodeficiency virus 1 (HIV-1)
JX960633	2010	CHINA	01_AE	Human immunodeficiency virus 1 (HIV-1)
JX112796	2010	CHINA	01_AE	Human immunodeficiency virus 1 (HIV-1)
JX112798	2010	CHINA	01_AE	Human immunodeficiency virus 1 (HIV-1)
JX112799	2010	CHINA	01_AE	Human immunodeficiency virus 1 (HIV-1)
JX112800	2010	CHINA	01_AE	Human immunodeficiency virus 1 (HIV-1)
JX112801	2010	CHINA	01_AE	Human immunodeficiency virus 1 (HIV-1)
JX112802	2010	CHINA	01_AE	Human immunodeficiency virus 1 (HIV-1)
JX112803	2010	CHINA	01_AE	Human immunodeficiency virus 1 (HIV-1)
JX112804	2010	CHINA	01_AE	Human immunodeficiency virus 1 (HIV-1)
JX112806	2010	CHINA	01_AE	Human immunodeficiency virus 1 (HIV-1)
JX112846	2010	CHINA	01_AE	Human immunodeficiency virus 1 (HIV-1)
JX112847	2010	CHINA	01_AE	Human immunodeficiency virus 1 (HIV-1)
JX112848	2010	CHINA	01_AE	Human immunodeficiency virus 1 (HIV-1)
JX112849	2010	CHINA	01_AE	Human immunodeficiency virus 1 (HIV-1)
KC462191	2010	CHINA	59_01B	Human immunodeficiency virus 1 (HIV-1)
KC596063	2010	CHINA	01_AE	Human immunodeficiency virus 1 (HIV-1)
KC990124	2010	CHINA	61_BC	Human immunodeficiency virus 1 (HIV-1)
KF011493	2010	CHINA	BC	Human immunodeficiency virus 1 (HIV-1)
KF859773	2010	CHINA	01B	Human immunodeficiency virus 1 (HIV-1)
KC870028	2010	CHINA	65_cpx	Human immunodeficiency virus 1 (HIV-1)
KC870029	2010	CHINA	01_AE	Human immunodeficiency virus 1 (HIV-1)
KF850149	2010	CHINA	96_cpx	Human immunodeficiency virus 1 (HIV-1)
KF250395	2010	CHINA	01BC	Human immunodeficiency virus 1 (HIV-1)
KJ184176	2010	CHINA	107	Human immunodeficiency virus 1 (HIV-1)
KJ184177	2010	CHINA	01BC	Human immunodeficiency virus 1 (HIV-1)
KP109506	2010	CHINA	01_AE	Human immunodeficiency virus 1 (HIV-1)
KP109507	2010	CHINA	01_AE	Human immunodeficiency virus 1 (HIV-1)
KU051564	2010	CHINA	107	Human immunodeficiency virus 1 (HIV-1)
KC183783	2011	CHINA	68_01B	Human immunodeficiency virus 1 (HIV-1)
KC596064	2011	CHINA	01_AE	Human immunodeficiency virus 1 (HIV-1)
KF927150	2011	CHINA	55_01B	Human immunodeficiency virus 1 (HIV-1)
KJ184180	2011	CHINA	107	Human immunodeficiency virus 1 (HIV-1)
KJ484434	2011	CHINA	59_01B	Human immunodeficiency virus 1 (HIV-1)
MH843712	2011	CHINA	80_0107	Human immunodeficiency virus 1 (HIV-1)
MT857722	2011	CHINA	107	Human immunodeficiency virus 1 (HIV-1)
KF541292	2012	CHINA	108	Human immunodeficiency virus 1 (HIV-1)
KJ484435	2012	CHINA	59_01B	Human immunodeficiency virus 1 (HIV-1)
KJ778896	2012	CHINA	115_01C	Human immunodeficiency virus 1 (HIV-1)
KJ778897	2012	CHINA	107	Human immunodeficiency virus 1 (HIV-1)
KF250406	2012	CHINA	BC	Human immunodeficiency virus 1 (HIV-1)
KF250407	2012	CHINA	01BC	Human immunodeficiency virus 1 (HIV-1)
KF250410	2012	CHINA	BC	Human immunodeficiency virus 1 (HIV-1)
KP109508	2012	CHINA	01_AE	Human immunodeficiency virus 1 (HIV-1)
KP109511	2012	CHINA	B	Human immunodeficiency virus 1 (HIV-1)
KP109512	2012	CHINA	B	Human immunodeficiency virus 1 (HIV-1)
KP170487	2013	CHINA	01BC	Human immunodeficiency virus 1 (HIV-1)
MN507120	2013	CHINA	107	Human immunodeficiency virus 1 (HIV-1)
KJ778895	2013	CHINA	115_01C	Human immunodeficiency virus 1 (HIV-1)
KM974719	2013	CHINA	107	Human immunodeficiency virus 1 (HIV-1)
KM974720	2013	CHINA	107	Human immunodeficiency virus 1 (HIV-1)
KM982719	2013	CHINA	107	Human immunodeficiency virus 1 (HIV-1)
KM982720	2013	CHINA	107	Human immunodeficiency virus 1 (HIV-1)
KX434795	2013	CHINA	107	Human immunodeficiency virus 1 (HIV-1)
MG518476	2013	CHINA	96_cpx	Human immunodeficiency virus 1 (HIV-1)
MG518477	2013	CHINA	96_cpx	Human immunodeficiency virus 1 (HIV-1)
MH431770	2013	CHINA	G	Human immunodeficiency virus 1 (HIV-1)
MH909569	2013	CHINA	100_01C	Human immunodeficiency virus 1 (HIV-1)
MH909570	2013	CHINA	100_01C	Human immunodeficiency virus 1 (HIV-1)
KU992928	2014	CHINA	85_BC	Human immunodeficiency virus 1 (HIV-1)
KU992929	2014	CHINA	85_BC	Human immunodeficiency virus 1 (HIV-1)
KU992930	2014	CHINA	85_BC	Human immunodeficiency virus 1 (HIV-1)
KU992931	2014	CHINA	85_BC	Human immunodeficiency virus 1 (HIV-1)
KU992932	2014	CHINA	85_BC	Human immunodeficiency virus 1 (HIV-1)
KU992934	2014	CHINA	85_BC	Human immunodeficiency virus 1 (HIV-1)
KU992935	2014	CHINA	85_BC	Human immunodeficiency virus 1 (HIV-1)
KU992936	2014	CHINA	85_BC	Human immunodeficiency virus 1 (HIV-1)
KU992937	2014	CHINA	85_BC	Human immunodeficiency virus 1 (HIV-1)
MH029899	2014	CHINA	107	Human immunodeficiency virus 1 (HIV-1)
KT619126	2014	CHINA	107	Human immunodeficiency virus 1 (HIV-1)
KU886698	2014	CHINA	BC	Human immunodeficiency virus 1 (HIV-1)
KX434794	2014	CHINA	107	Human immunodeficiency virus 1 (HIV-1)
KX434797	2014	CHINA	107	Human immunodeficiency virus 1 (HIV-1)
KX434798	2014	CHINA	107	Human immunodeficiency virus 1 (HIV-1)
MK258683	2014	CHINA	85_BC	Human immunodeficiency virus 1 (HIV-1)
MT919517	2014	CHINA	109_0107	Human immunodeficiency virus 1 (HIV-1)
KX159285	2015	CHINA	01BC	Human immunodeficiency virus 1 (HIV-1)
MH431788	2015	CHINA	01B	Human immunodeficiency virus 1 (HIV-1)
MN055644	2015	CHINA	107	Human immunodeficiency virus 1 (HIV-1)
MW110767	2015	CHINA	55_01B	Human immunodeficiency virus 1 (HIV-1)
MW110768	2015	CHINA	55_01B	Human immunodeficiency virus 1 (HIV-1)
KY019257	2015	CHINA	107	Human immunodeficiency virus 1 (HIV-1)
KY216148	2015	CHINA	79_0107	Human immunodeficiency virus 1
MF084205	2015	CHINA	107	Human immunodeficiency virus 1 (HIV-1)
MF373389	2015	CHINA	107	Human immunodeficiency virus 1 (HIV-1)
KX434796	2015	CHINA	107	Human immunodeficiency virus 1 (HIV-1)
MH051841	2015	CHINA	65_cpx	Human immunodeficiency virus 1 (HIV-1)
MH377336	2016	CHINA	107	Human immunodeficiency virus 1 (HIV-1)
MH684584	2016	CHINA	107	Human immunodeficiency virus 1 (HIV-1)
MZ327297	2016	CHINA	111_01C	Human immunodeficiency virus 1 (HIV-1)
MZ327299	2016	CHINA	111_01C	Human immunodeficiency virus 1 (HIV-1)
MG064457	2016	CHINA	01BC	Human immunodeficiency virus 1 (HIV-1)
MH051842	2016	CHINA	01BC	Human immunodeficiency virus 1 (HIV-1)
MT624751	2016	CHINA	111_01C	Human immunodeficiency virus 1 (HIV-1)
MT624756	2016	CHINA	01_AE	Human immunodeficiency virus 1 (HIV-1)
MT624757	2016	CHINA	01_AE	Human immunodeficiency virus 1 (HIV-1)
MH801989	2017	CHINA	107	Human immunodeficiency virus 1 (HIV-1)
MH220193	2017	CHINA	107	Human immunodeficiency virus 1 (HIV-1)
MH220194	2017	CHINA	107	Human immunodeficiency virus 1 (HIV-1)
MN178644	2017	CHINA	102_0107	Human immunodeficiency virus 1 (HIV-1)
MN752126	2017	CHINA	105_0108	Human immunodeficiency virus 1 (HIV-1)
MW018132	2017	CHINA	113_0107	Human immunodeficiency virus 1 (HIV-1)
MW110769	2017	CHINA	01BC	Human immunodeficiency virus 1 (HIV-1)
MT347589	2017	CHINA	107	Human immunodeficiency virus 1 (HIV-1)
MK371104	2018	CHINA	01C	Human immunodeficiency virus 1 (HIV-1)
MK474158	2018	CHINA	107	Human immunodeficiency virus 1 (HIV-1)
MK650464	2018	CHINA	107	Human immunodeficiency virus 1 (HIV-1)
MK850457	2018	CHINA	01B	Human immunodeficiency virus 1 (HIV-1)
MN178645	2018	CHINA	102_0107	Human immunodeficiency virus 1 (HIV-1)
MN336531	2018	CHINA	01BC	Human immunodeficiency virus 1 (HIV-1)
MN829459	2018	CHINA	107	Human immunodeficiency virus 1 (HIV-1)
MT712270	2018	CHINA	12_BF	Human immunodeficiency virus 1 (HIV-1)
MW018130	2018	CHINA	112_01B	Human immunodeficiency virus 1 (HIV-1)
MW018133	2018	CHINA	112_01B	Human immunodeficiency virus 1 (HIV-1)
MW018134	2018	CHINA	112_01B	Human immunodeficiency virus 1 (HIV-1)
MW145181	2018	CHINA	BC	Human immunodeficiency virus 1 (HIV-1)
MW269951	2018	CHINA	01BC	Human immunodeficiency virus 1 (HIV-1)
MZ359118	2018	CHINA	01BC	Human immunodeficiency virus 1 (HIV-1)
MN643057	2019	CHINA	107	Human immunodeficiency virus 1 (HIV-1)
MW018135	2019	CHINA	113_0107	Human immunodeficiency virus 1 (HIV-1)
MW018136	2019	CHINA	113_0107	Human immunodeficiency virus 1 (HIV-1)
MW018137	2019	CHINA	112_01B	Human immunodeficiency virus 1 (HIV-1)
MW110770	2019	CHINA	01BC	Human immunodeficiency virus 1 (HIV-1)
MZ327300	2019	CHINA	111_01C	Human immunodeficiency virus 1 (HIV-1)
OK392124	2019	CHINA	01B	Human immunodeficiency virus 1 (HIV-1)
OK392125	2019	CHINA	01B	Human immunodeficiency virus 1 (HIV-1)
MN654108	2019	CHINA	114_0155	Human immunodeficiency virus 1 (HIV-1)
MN737451	2019	CHINA	107	Human immunodeficiency virus 1 (HIV-1)
MT031759	2019	CHINA	01BC	Human immunodeficiency virus 1 (HIV-1)
MW396823	2019	CHINA	01BC	Human immunodeficiency virus 1 (HIV-1)
MZ359094	2019	CHINA	01B	Human immunodeficiency virus 1 (HIV-1)
MZ359116	2019	CHINA	107	Human immunodeficiency virus 1 (HIV-1)
MZ359117	2019	CHINA	01BC	Human immunodeficiency virus 1 (HIV-1)
MZ359119	2019	CHINA	07B	Human immunodeficiency virus 1 (HIV-1)
MZ359120	2019	CHINA	01B	Human immunodeficiency virus 1 (HIV-1)
AY561237	2001	COLOMBIA	B	Human immunodeficiency virus 1 (HIV-1)
AY561239	2001	COLOMBIA	B	Human immunodeficiency virus 1 (HIV-1)
AJ866553	2000	COTE DIVOIRE	09_cpx	Human immunodeficiency virus 1 (HIV-1)
AJ866554	2001	COTE DIVOIRE	209	Human immunodeficiency virus 1 (HIV-1)
AJ866556	2001	COTE DIVOIRE	209	Human immunodeficiency virus 1 (HIV-1)
AJ866557	2001	COTE DIVOIRE	02GK	Human immunodeficiency virus 1 (HIV-1)
MH078536	2016	COTE DIVOIRE	02_AG	Human immunodeficiency virus 1 (HIV-1)
MH078537	2016	COTE DIVOIRE	209	Human immunodeficiency virus 1 (HIV-1)
MH078538	2016	COTE DIVOIRE	02A	Human immunodeficiency virus 1 (HIV-1)
MH078539	2016	COTE DIVOIRE	02_AG	Human immunodeficiency virus 1 (HIV-1)
AY900572	2003	CUBA	23_BG	Human immunodeficiency virus 1 (HIV-1)
AY900575	2003	CUBA	24_BG	Human immunodeficiency virus 1 (HIV-1)
AY900576	2003	CUBA	24_BG	Human immunodeficiency virus 1 (HIV-1)
AF286237	1994	CYPRUS	A2	Human immunodeficiency virus 1 (HIV-1)
AF049337	1994	CYPRUS	04_cpx	HIV-1 CRF04_cpx
FJ388890	2005	CYPRUS	B	Human immunodeficiency virus 1 (HIV-1)
FJ388891	2005	CYPRUS	B	Human immunodeficiency virus 1 (HIV-1)
FJ388892	2005	CYPRUS	A6	Human immunodeficiency virus 1 (HIV-1)
FJ388893	2005	CYPRUS	A1	Human immunodeficiency virus 1 (HIV-1)
FJ388894	2005	CYPRUS	A1	Human immunodeficiency virus 1 (HIV-1)
FJ388895	2005	CYPRUS	B	Human immunodeficiency virus 1 (HIV-1)
FJ388896	2005	CYPRUS	02B	Human immunodeficiency virus 1 (HIV-1)
FJ388898	2005	CYPRUS	B	Human immunodeficiency virus 1 (HIV-1)
FJ388899	2005	CYPRUS	B	Human immunodeficiency virus 1 (HIV-1)
FJ388901	2005	CYPRUS	C	Human immunodeficiency virus 1 (HIV-1)
FJ388902	2005	CYPRUS	02_AG	Human immunodeficiency virus 1 (HIV-1)
FJ388903	2005	CYPRUS	A1	Human immunodeficiency virus 1 (HIV-1)
FJ388904	2005	CYPRUS	B	Human immunodeficiency virus 1 (HIV-1)
FJ388905	2005	CYPRUS	B	Human immunodeficiency virus 1 (HIV-1)
FJ388906	2005	CYPRUS	A6	Human immunodeficiency virus 1 (HIV-1)
FJ388908	2005	CYPRUS	DG	Human immunodeficiency virus 1 (HIV-1)
FJ388909	2005	CYPRUS	A1	Human immunodeficiency virus 1 (HIV-1)
FJ388910	2005	CYPRUS	B	Human immunodeficiency virus 1 (HIV-1)
FJ388911	2005	CYPRUS	B	Human immunodeficiency virus 1 (HIV-1)
FJ388912	2005	CYPRUS	B	Human immunodeficiency virus 1 (HIV-1)
FJ388913	2005	CYPRUS	C	Human immunodeficiency virus 1 (HIV-1)
FJ388914	2005	CYPRUS	B	Human immunodeficiency virus 1 (HIV-1)
FJ388915	2005	CYPRUS	B	Human immunodeficiency virus 1 (HIV-1)
FJ388916	2005	CYPRUS	B	Human immunodeficiency virus 1 (HIV-1)
FJ388917	2005	CYPRUS	04_cpx	Human immunodeficiency virus 1 (HIV-1)
FJ388918	2005	CYPRUS	B	Human immunodeficiency virus 1 (HIV-1)
FJ388919	2005	CYPRUS	B	Human immunodeficiency virus 1 (HIV-1)
FJ388920	2005	CYPRUS	B	Human immunodeficiency virus 1 (HIV-1)
FJ388921	2005	CYPRUS	U	Human immunodeficiency virus 1 (HIV-1)
FJ388923	2005	CYPRUS	B	Human immunodeficiency virus 1 (HIV-1)
FJ388924	2005	CYPRUS	B	Human immunodeficiency virus 1 (HIV-1)
FJ388925	2005	CYPRUS	A1	Human immunodeficiency virus 1 (HIV-1)
FJ388927	2005	CYPRUS	B	Human immunodeficiency virus 1 (HIV-1)
FJ388928	2005	CYPRUS	A1U	Human immunodeficiency virus 1 (HIV-1)
FJ388929	2005	CYPRUS	A1U	Human immunodeficiency virus 1 (HIV-1)
FJ388930	2005	CYPRUS	B	Human immunodeficiency virus 1 (HIV-1)
FJ388931	2005	CYPRUS	B	Human immunodeficiency virus 1 (HIV-1)
FJ388932	2005	CYPRUS	A1	Human immunodeficiency virus 1 (HIV-1)
FJ388933	2005	CYPRUS	B	Human immunodeficiency virus 1 (HIV-1)
FJ388934	2005	CYPRUS	B	Human immunodeficiency virus 1 (HIV-1)
FJ388935	2005	CYPRUS	B	Human immunodeficiency virus 1 (HIV-1)
FJ388936	2005	CYPRUS	B	Human immunodeficiency virus 1 (HIV-1)
FJ388937	2005	CYPRUS	B	Human immunodeficiency virus 1 (HIV-1)
FJ388938	2005	CYPRUS	A1	Human immunodeficiency virus 1 (HIV-1)
FJ388939	2005	CYPRUS	B	Human immunodeficiency virus 1 (HIV-1)
FJ388940	2005	CYPRUS	B	Human immunodeficiency virus 1 (HIV-1)
FJ388941	2005	CYPRUS	B	Human immunodeficiency virus 1 (HIV-1)
FJ388942	2005	CYPRUS	A1	Human immunodeficiency virus 1 (HIV-1)
FJ388956	2005	CYPRUS	B	Human immunodeficiency virus 1 (HIV-1)
FJ388957	2005	CYPRUS	B	Human immunodeficiency virus 1 (HIV-1)
FJ388958	2005	CYPRUS	B	Human immunodeficiency virus 1 (HIV-1)
FJ388959	2005	CYPRUS	B	Human immunodeficiency virus 1 (HIV-1)
FJ388960	2005	CYPRUS	B	Human immunodeficiency virus 1 (HIV-1)
FJ388961	2005	CYPRUS	BC	Human immunodeficiency virus 1 (HIV-1)
FJ388962	2005	CYPRUS	B	Human immunodeficiency virus 1 (HIV-1)
FJ388963	2005	CYPRUS	B	Human immunodeficiency virus 1 (HIV-1)
FJ388964	2005	CYPRUS	B	Human immunodeficiency virus 1 (HIV-1)
FJ388965	2005	CYPRUS	B	Human immunodeficiency virus 1 (HIV-1)
FJ403482	2005	CYPRUS	B	Human immunodeficiency virus 1 (HIV-1)
FJ388943	2006	CYPRUS	A1	Human immunodeficiency virus 1 (HIV-1)
FJ388944	2006	CYPRUS	02U	Human immunodeficiency virus 1 (HIV-1)
FJ388945	2006	CYPRUS	D	Human immunodeficiency virus 1 (HIV-1)
FJ388946	2006	CYPRUS	A1	Human immunodeficiency virus 1 (HIV-1)
FJ388947	2006	CYPRUS	B	Human immunodeficiency virus 1 (HIV-1)
FJ388948	2006	CYPRUS	C	Human immunodeficiency virus 1 (HIV-1)
FJ388949	2006	CYPRUS	B	Human immunodeficiency virus 1 (HIV-1)
FJ388950	2006	CYPRUS	A6	Human immunodeficiency virus 1 (HIV-1)
FJ388951	2006	CYPRUS	A6	Human immunodeficiency virus 1 (HIV-1)
FJ388952	2006	CYPRUS	C	Human immunodeficiency virus 1 (HIV-1)
FJ388953	2006	CYPRUS	01A1A6	Human immunodeficiency virus 1 (HIV-1)
FJ388954	2006	CYPRUS	01B	Human immunodeficiency virus 1 (HIV-1)
FJ388955	2006	CYPRUS	B	Human immunodeficiency virus 1 (HIV-1)
JF683736	2007	CYPRUS	B	Human immunodeficiency virus 1 (HIV-1)
JF683737	2007	CYPRUS	A1	Human immunodeficiency virus 1 (HIV-1)
JF683739	2007	CYPRUS	A1U	Human immunodeficiency virus 1 (HIV-1)
JF683746	2007	CYPRUS	B	Human immunodeficiency virus 1 (HIV-1)
JF683752	2007	CYPRUS	02BG	Human immunodeficiency virus 1 (HIV-1)
JF683765	2007	CYPRUS	B	Human immunodeficiency virus 1 (HIV-1)
JF683766	2008	CYPRUS	02D	Human immunodeficiency virus 1 (HIV-1)
JF683767	2008	CYPRUS	A1	Human immunodeficiency virus 1 (HIV-1)
JF683771	2008	CYPRUS	F1	Human immunodeficiency virus 1 (HIV-1)
JF683772	2008	CYPRUS	U	Human immunodeficiency virus 1 (HIV-1)
JF683779	2008	CYPRUS	A1	Human immunodeficiency virus 1 (HIV-1)
JF683780	2008	CYPRUS	A6	Human immunodeficiency virus 1 (HIV-1)
JF683783	2008	CYPRUS	A1	Human immunodeficiency virus 1 (HIV-1)
JF683791	2009	CYPRUS	B	Human immunodeficiency virus 1 (HIV-1)
JF683792	2009	CYPRUS	02_AG	Human immunodeficiency virus 1 (HIV-1)
JF683797	2009	CYPRUS	B	Human immunodeficiency virus 1 (HIV-1)
JF683800	2009	CYPRUS	A1B	Human immunodeficiency virus 1 (HIV-1)
JF683804	2009	CYPRUS	B	Human immunodeficiency virus 1 (HIV-1)
JF683805	2009	CYPRUS	B	Human immunodeficiency virus 1 (HIV-1)
JF683806	2009	CYPRUS	02_AG	Human immunodeficiency virus 1 (HIV-1)
JF683807	2009	CYPRUS	B	Human immunodeficiency virus 1 (HIV-1)
JF683808	2009	CYPRUS	B	Human immunodeficiency virus 1 (HIV-1)
JF683809	2009	CYPRUS	B	Human immunodeficiency virus 1 (HIV-1)
HIVNDK	1983	DEM REP OF CONGO	D	Human immunodeficiency virus 1 (HIV-1)
AF286236	1983	DEM REP OF CONGO	L	Human immunodeficiency virus 1 (HIV-1)
HIVELICG	1983	DEM REP OF CONGO	D	Human immunodeficiency virus 1 (HIV-1)
U88822	1984	DEM REP OF CONGO	D	Human immunodeficiency virus 1 (HIV-1)
HIVZ2Z6	1985	DEM REP OF CONGO	D	Human immunodeficiency virus 1 (HIV-1)
X04415	1985	DEM REP OF CONGO	A1DK	Human immunodeficiency virus 1 (HIV-1)
MH705133	1987	DEM REP OF CONGO	A1	Human immunodeficiency virus 1 (HIV-1)
MH705134	1987	DEM REP OF CONGO	G	Human immunodeficiency virus 1 (HIV-1)
MH705135	1987	DEM REP OF CONGO	AU	Human immunodeficiency virus 1 (HIV-1)
MH705151	1987	DEM REP OF CONGO	A1	Human immunodeficiency virus 1 (HIV-1)
MH705152	1987	DEM REP OF CONGO	D	Human immunodeficiency virus 1 (HIV-1)
MH705153	1987	DEM REP OF CONGO	A1	Human immunodeficiency virus 1 (HIV-1)
MH705155	1987	DEM REP OF CONGO	G	Human immunodeficiency virus 1 (HIV-1)
MH705156	1987	DEM REP OF CONGO	FK	Human immunodeficiency virus 1 (HIV-1)
MH705157	1987	DEM REP OF CONGO	A	Human immunodeficiency virus 1 (HIV-1)
MH705163	1987	DEM REP OF CONGO	A2	Human immunodeficiency virus 1 (HIV-1)
AF457101	1990	DEM REP OF CONGO	L	Human immunodeficiency virus 1 (HIV-1)
AF286238	1997	DEM REP OF CONGO	A2	Human immunodeficiency virus 1 (HIV-1)
AF316544	1997	DEM REP OF CONGO	A2G	Human immunodeficiency virus 1 (HIV-1)
AM000053	1997	DEM REP OF CONGO	A4	Human immunodeficiency virus 1 (HIV-1)
FM877777	1997	DEM REP OF CONGO	26_A5U	HIV-1 M_97CD.KTB119
FM877778	1997	DEM REP OF CONGO	26C	HIV-1 M_97CD.KFE267
FM877783	1997	DEM REP OF CONGO	26C	HIV-1 M_97CD.MBFE250
AJ249235	1997	DEM REP OF CONGO	K	Human immunodeficiency virus 1 (HIV-1)
AJ404325	1997	DEM REP OF CONGO	27_cpx	Human immunodeficiency virus 1 (HIV-1)
AM000054	1997	DEM REP OF CONGO	A4	Human immunodeficiency virus 1 (HIV-1)
EF614151	1997	DEM REP OF CONGO	J	Human immunodeficiency virus 1 (HIV-1)
KY392777	2001	DEM REP OF CONGO	H	Human immunodeficiency virus 1 (HIV-1)
KY392778	2001	DEM REP OF CONGO	H	Human immunodeficiency virus 1 (HIV-1)
MN271384	2001	DEM REP OF CONGO	L	Human immunodeficiency virus 1 (HIV-1)
MN116203	2001	DEM REP OF CONGO	01F1G	Human immunodeficiency virus 1 (HIV-1)
AM000055	2002	DEM REP OF CONGO	A4	Human immunodeficiency virus 1 (HIV-1)
FM877780	2002	DEM REP OF CONGO	26_A5U	HIV-1 M_02CD.KS069
FM877781	2002	DEM REP OF CONGO	26_A5U	HIV-1 M_02CD.LBTB084
FM877782	2002	DEM REP OF CONGO	26_A5U	HIV-1 M_02CD.MBTB047
KU168272	2002	DEM REP OF CONGO	D	Human immunodeficiency virus 1 (HIV-1)
KY392767	2002	DEM REP OF CONGO	92_C2U	Human immunodeficiency virus 1 (HIV-1)
KY392769	2002	DEM REP OF CONGO	D	Human immunodeficiency virus 1 (HIV-1)
KY392771	2002	DEM REP OF CONGO	A1GH	Human immunodeficiency virus 1 (HIV-1)
KY392772	2002	DEM REP OF CONGO	A1G	Human immunodeficiency virus 1 (HIV-1)
KY392773	2002	DEM REP OF CONGO	U	Human immunodeficiency virus 1 (HIV-1)
KY392776	2002	DEM REP OF CONGO	J	Human immunodeficiency virus 1 (HIV-1)
MN116205	2002	DEM REP OF CONGO	01D	Human immunodeficiency virus 1 (HIV-1)
MN116206	2002	DEM REP OF CONGO	01F1G	Human immunodeficiency virus 1 (HIV-1)
KU168271	2003	DEM REP OF CONGO	D	Human immunodeficiency virus 1 (HIV-1)
KU168277	2003	DEM REP OF CONGO	G	Human immunodeficiency virus 1 (HIV-1)
MN116204	2003	DEM REP OF CONGO	27_cpx	Human immunodeficiency virus 1 (HIV-1)
KU168273	2004	DEM REP OF CONGO	H	Human immunodeficiency virus 1 (HIV-1)
EF514704	2001	DENMARK	B	Human immunodeficiency virus 1 (HIV-1)
EF514701	2004	DENMARK	B	Human immunodeficiency virus 1 (HIV-1)
FJ694790	2007	DENMARK	B	Human immunodeficiency virus 1 (HIV-1)
KY658702	2011	DOMINICAN REPUBLIC	B	Human immunodeficiency virus 1 (HIV-1)
AY535659	2001	ESTONIA	06G	Human immunodeficiency virus 1 (HIV-1)
KM606632	2006	ESTONIA	32_06A6	Human immunodeficiency virus 1 (HIV-1)
KM606633	2006	ESTONIA	32A6	Human immunodeficiency virus 1 (HIV-1)
KM606635	2006	ESTONIA	32G	Human immunodeficiency virus 1 (HIV-1)
KM606636	2006	ESTONIA	02A1	Human immunodeficiency virus 1 (HIV-1)
KM606637	2006	ESTONIA	32A6	Human immunodeficiency virus 1 (HIV-1)
HIVU46016	1986	ETHIOPIA	C	Human immunodeficiency virus 1 (HIV-1)
KU319528	2008	ETHIOPIA	C	Human immunodeficiency virus 1 (HIV-1)
KU319529	2008	ETHIOPIA	C	Human immunodeficiency virus 1 (HIV-1)
KU319530	2008	ETHIOPIA	C	Human immunodeficiency virus 1 (HIV-1)
KU319531	2008	ETHIOPIA	C	Human immunodeficiency virus 1 (HIV-1)
KU319532	2008	ETHIOPIA	C	Human immunodeficiency virus 1 (HIV-1)
KU319533	2008	ETHIOPIA	C	Human immunodeficiency virus 1 (HIV-1)
KU319534	2008	ETHIOPIA	C	Human immunodeficiency virus 1 (HIV-1)
KU319535	2008	ETHIOPIA	C	Human immunodeficiency virus 1 (HIV-1)
KU319536	2008	ETHIOPIA	C	Human immunodeficiency virus 1 (HIV-1)
KU319537	2008	ETHIOPIA	C	Human immunodeficiency virus 1 (HIV-1)
KU319538	2008	ETHIOPIA	C	Human immunodeficiency virus 1 (HIV-1)
KU319539	2008	ETHIOPIA	C	Human immunodeficiency virus 1 (HIV-1)
KU319540	2008	ETHIOPIA	C	Human immunodeficiency virus 1 (HIV-1)
KU319541	2008	ETHIOPIA	C	Human immunodeficiency virus 1 (HIV-1)
KU319542	2008	ETHIOPIA	C	Human immunodeficiency virus 1 (HIV-1)
KU319543	2008	ETHIOPIA	C	Human immunodeficiency virus 1 (HIV-1)
KU319544	2008	ETHIOPIA	C	Human immunodeficiency virus 1 (HIV-1)
KU319545	2008	ETHIOPIA	C	Human immunodeficiency virus 1 (HIV-1)
KU319546	2008	ETHIOPIA	C	Human immunodeficiency virus 1 (HIV-1)
KU319547	2008	ETHIOPIA	C	Human immunodeficiency virus 1 (HIV-1)
KU319548	2008	ETHIOPIA	C	Human immunodeficiency virus 1 (HIV-1)
KU319549	2008	ETHIOPIA	C	Human immunodeficiency virus 1 (HIV-1)
KU319550	2008	ETHIOPIA	C	Human immunodeficiency virus 1 (HIV-1)
KU319551	2008	ETHIOPIA	C	Human immunodeficiency virus 1 (HIV-1)
HIVBRUCG	1983	FRANCE	B	Human immunodeficiency virus 1 (HIV-1)
HIVPV22	1983	FRANCE	B	Human immunodeficiency virus 1 (HIV-1)
AF033819	1983	FRANCE	B	Human immunodeficiency virus 1 (HIV-1)
HIVHXB2CG	1983	FRANCE	B	Human immunodeficiency virus 1 (HIV-1)
KJ925006	1983	FRANCE	B	Human immunodeficiency virus 1 (HIV-1)
MH843935	1983	FRANCE	B	Human immunodeficiency virus 1 (HIV-1)
HIVTH475A	1983	FRANCE	B	Human immunodeficiency virus 1 (HIV-1)
HIVMCK1	1983	FRANCE	B	Human immunodeficiency virus 1 (HIV-1)
HIV2132	1983	FRANCE	B	Human immunodeficiency virus 1 (HIV-1)
HIVBH102	1983	FRANCE	B	Human immunodeficiency virus 1 (HIV-1)
X01762	1983	FRANCE	B	Human immunodeficiency virus 1 (HIV-1)
HIV1U12055	1985	FRANCE	B	Human immunodeficiency virus 1 (HIV-1)
AF070521	1985	FRANCE	B	Human immunodeficiency virus 1 (HIV-1)
HIV1U26942	1985	FRANCE	B	Human immunodeficiency virus 1 (HIV-1)
AF003887	1985	FRANCE	B	Human immunodeficiency virus 1 (HIV-1)
AF003888	1985	FRANCE	B	Human immunodeficiency virus 1 (HIV-1)
JQ403040	1985	FRANCE	B	Human immunodeficiency virus 1 (HIV-1)
JX503073	1985	FRANCE	B	Human immunodeficiency virus 1 (HIV-1)
JX503076	1985	FRANCE	B	Human immunodeficiency virus 1 (HIV-1)
AF063223	1991	FRANCE	02_AG	Human immunodeficiency virus 1 (HIV-1)
AF407418	1992	FRANCE	O	Human immunodeficiency virus 1 (HIV-1)
KU168290	1995	FRANCE	O	Human immunodeficiency virus 1 (HIV-1)
KU168291	1995	FRANCE	O	Human immunodeficiency virus 1 (HIV-1)
AJ249238	1996	FRANCE	F1	Human immunodeficiency virus 1 (HIV-1)
KU168296	1998	FRANCE	O	Human immunodeficiency virus 1 (HIV-1)
AJ291719	1999	FRANCE	11_cpx	Human immunodeficiency virus 1 (HIV-1)
AJ291720	1999	FRANCE	11_cpx	Human immunodeficiency virus 1 (HIV-1)
KU168297	1999	FRANCE	O	Human immunodeficiency virus 1 (HIV-1)
KU168261	2003	FRANCE	B	Human immunodeficiency virus 1 (HIV-1)
KU168284	2003	FRANCE	O	Human immunodeficiency virus 1 (HIV-1)
EU448295	2004	FRANCE	45_cpx	Human immunodeficiency virus 1 (HIV-1)
KU168276	2004	FRANCE	F1	Human immunodeficiency virus 1 (HIV-1)
AM851091	2004	FRANCE	27_cpx	Human immunodeficiency virus type 1 04CD.FR.KZS
JX140652	2005	FRANCE	B	Human immunodeficiency virus 1 (HIV-1)
KU168298	2006	FRANCE	O	Human immunodeficiency virus 1 (HIV-1)
KY112585	2006	FRANCE	O	Human immunodeficiency virus 1 (HIV-1)
JX140654	2008	FRANCE	B	Human immunodeficiency virus 1 (HIV-1)
KF716494	2009	FRANCE	B	Human immunodeficiency virus 1 (HIV-1)
KF716495	2009	FRANCE	B	Human immunodeficiency virus 1 (HIV-1)
MH479275	2009	FRANCE	98_06B	Human immunodeficiency virus 1 (HIV-1)
KF716496	2011	FRANCE	B	Human immunodeficiency virus 1 (HIV-1)
HIVOYI	1988	GABON	B	Human immunodeficiency virus 1 (HIV-1)
JX245014	2010	GABON	O	Human immunodeficiency virus
JX245015	2011	GABON	O	Human immunodeficiency virus
HQ385478	1997	GAMBIA	49_cpx	Human immunodeficiency virus 1 (HIV-1)
HQ385477	2002	GAMBIA	49_cpx	Human immunodeficiency virus 1 (HIV-1)
HQ385479	2003	GAMBIA	49_cpx	Human immunodeficiency virus 1 (HIV-1)
DQ207943	1998	GEORGIA	B	Human immunodeficiency virus 1 (HIV-1)
DQ207942	2003	GEORGIA	B	Human immunodeficiency virus 1 (HIV-1)
HIVU43141	1986	GERMANY	B	Human immunodeficiency virus 1 (HIV-1)
HIVU43096	1986	GERMANY	B	Human immunodeficiency virus 1 (HIV-1)
JQ403048	2003	GERMANY	B	Human immunodeficiency virus 1 (HIV-1)
JQ403037	2004	GERMANY	B	Human immunodeficiency virus 1 (HIV-1)
JQ403038	2004	GERMANY	B	Human immunodeficiency virus 1 (HIV-1)
JQ403039	2004	GERMANY	B	Human immunodeficiency virus 1 (HIV-1)
JQ403050	2004	GERMANY	B	Human immunodeficiency virus 1 (HIV-1)
JQ403051	2004	GERMANY	B	Human immunodeficiency virus 1 (HIV-1)
JQ403052	2004	GERMANY	B	Human immunodeficiency virus 1 (HIV-1)
JQ416158	2004	GERMANY	B	Human immunodeficiency virus 1 (HIV-1)
JQ416159	2004	GERMANY	B	Human immunodeficiency virus 1 (HIV-1)
JQ416160	2004	GERMANY	B	Human immunodeficiency virus
JQ416161	2004	GERMANY	B	Human immunodeficiency virus
KT124804	2004	GERMANY	B	Human immunodeficiency virus 1 (HIV-1)
KT124812	2004	GERMANY	B	Human immunodeficiency virus 1 (HIV-1)
JQ403049	2005	GERMANY	B	Human immunodeficiency virus 1 (HIV-1)
JQ403053	2005	GERMANY	B	Human immunodeficiency virus 1 (HIV-1)
JQ416162	2005	GERMANY	B	Human immunodeficiency virus 1 (HIV-1)
JQ403054	2006	GERMANY	B	Human immunodeficiency virus 1 (HIV-1)
KT124803	2007	GERMANY	B	Human immunodeficiency virus 1 (HIV-1)
JQ403055	2008	GERMANY	B	Human immunodeficiency virus 1 (HIV-1)
KT124751	2008	GERMANY	B	Human immunodeficiency virus 1 (HIV-1)
KT124752	2008	GERMANY	B	Human immunodeficiency virus 1 (HIV-1)
KT124755	2008	GERMANY	B	Human immunodeficiency virus 1 (HIV-1)
KT124757	2008	GERMANY	B	Human immunodeficiency virus 1 (HIV-1)
KT124762	2008	GERMANY	B	Human immunodeficiency virus 1 (HIV-1)
KT124788	2008	GERMANY	B	Human immunodeficiency virus 1 (HIV-1)
KT124789	2008	GERMANY	B	Human immunodeficiency virus 1 (HIV-1)
KT124794	2008	GERMANY	B	Human immunodeficiency virus 1 (HIV-1)
KT124800	2008	GERMANY	B	Human immunodeficiency virus 1 (HIV-1)
KT124810	2008	GERMANY	B	Human immunodeficiency virus 1 (HIV-1)
KT124749	2009	GERMANY	B	Human immunodeficiency virus 1 (HIV-1)
KT124753	2009	GERMANY	B	Human immunodeficiency virus 1 (HIV-1)
KT124754	2009	GERMANY	B	Human immunodeficiency virus 1 (HIV-1)
KT124782	2009	GERMANY	B	Human immunodeficiency virus 1 (HIV-1)
KT124792	2009	GERMANY	02_AG	Human immunodeficiency virus 1 (HIV-1)
KT124805	2009	GERMANY	B	Human immunodeficiency virus 1 (HIV-1)
KT124760	2010	GERMANY	B	Human immunodeficiency virus 1 (HIV-1)
KT124763	2010	GERMANY	B	Human immunodeficiency virus 1 (HIV-1)
KT124772	2010	GERMANY	B	Human immunodeficiency virus 1 (HIV-1)
KT124779	2010	GERMANY	B	Human immunodeficiency virus 1 (HIV-1)
KT124780	2010	GERMANY	B	Human immunodeficiency virus 1 (HIV-1)
KT124783	2010	GERMANY	B	Human immunodeficiency virus 1 (HIV-1)
KT124786	2010	GERMANY	C	Human immunodeficiency virus 1 (HIV-1)
KT124797	2010	GERMANY	B	Human immunodeficiency virus 1 (HIV-1)
KT124802	2011	GERMANY	B	Human immunodeficiency virus 1 (HIV-1)
KT124765	2012	GERMANY	B	Human immunodeficiency virus 1 (HIV-1)
KT124787	2012	GERMANY	B	Human immunodeficiency virus 1 (HIV-1)
KT124811	2012	GERMANY	B	Human immunodeficiency virus 1 (HIV-1)
KT124767	2013	GERMANY	B	Human immunodeficiency virus 1 (HIV-1)
KT124808	2013	GERMANY	B	Human immunodeficiency virus 1 (HIV-1)
MT191115	2016	GERMANY	B	Human immunodeficiency virus 1 (HIV-1)
MT191116	2016	GERMANY	B	Human immunodeficiency virus 1 (HIV-1)
MT191117	2016	GERMANY	B	Human immunodeficiency virus 1 (HIV-1)
MT191118	2016	GERMANY	B	Human immunodeficiency virus 1 (HIV-1)
MT191119	2016	GERMANY	B	Human immunodeficiency virus 1 (HIV-1)
MT191120	2016	GERMANY	B	Human immunodeficiency virus 1 (HIV-1)
MW063053	2016	GERMANY	B	Human immunodeficiency virus 1 (HIV-1)
MW063054	2016	GERMANY	B	Human immunodeficiency virus 1 (HIV-1)
MW063055	2016	GERMANY	B	Human immunodeficiency virus 1 (HIV-1)
MW063056	2016	GERMANY	B	Human immunodeficiency virus 1 (HIV-1)
MW063057	2016	GERMANY	B	Human immunodeficiency virus 1 (HIV-1)
MW063058	2016	GERMANY	B	Human immunodeficiency virus 1 (HIV-1)
MW063059	2016	GERMANY	B	Human immunodeficiency virus 1 (HIV-1)
MW063060	2016	GERMANY	B	Human immunodeficiency virus 1 (HIV-1)
MW063061	2016	GERMANY	B	Human immunodeficiency virus 1 (HIV-1)
MW063062	2016	GERMANY	B	Human immunodeficiency virus 1 (HIV-1)
MW063063	2016	GERMANY	B	Human immunodeficiency virus 1 (HIV-1)
MW063064	2016	GERMANY	B	Human immunodeficiency virus 1 (HIV-1)
MW063065	2016	GERMANY	B	Human immunodeficiency virus 1 (HIV-1)
MW063066	2016	GERMANY	B	Human immunodeficiency virus 1 (HIV-1)
MW063067	2016	GERMANY	B	Human immunodeficiency virus 1 (HIV-1)
MW063068	2016	GERMANY	B	Human immunodeficiency virus 1 (HIV-1)
MW063069	2016	GERMANY	B	Human immunodeficiency virus 1 (HIV-1)
MK115602	2016	GERMANY	B	Human immunodeficiency virus 1 (HIV-1)
MK115612	2016	GERMANY	B	Human immunodeficiency virus 1 (HIV-1)
MK115615	2016	GERMANY	B	Human immunodeficiency virus 1 (HIV-1)
MK115622	2016	GERMANY	B	Human immunodeficiency virus 1 (HIV-1)
MK115633	2016	GERMANY	B	Human immunodeficiency virus 1 (HIV-1)
MK115637	2016	GERMANY	B	Human immunodeficiency virus 1 (HIV-1)
MK115652	2016	GERMANY	B	Human immunodeficiency virus 1 (HIV-1)
MK115653	2016	GERMANY	B	Human immunodeficiency virus 1 (HIV-1)
MK115654	2016	GERMANY	B	Human immunodeficiency virus 1 (HIV-1)
MK115660	2016	GERMANY	B	Human immunodeficiency virus 1 (HIV-1)
MK115663	2016	GERMANY	B	Human immunodeficiency virus 1 (HIV-1)
MK115664	2016	GERMANY	B	Human immunodeficiency virus 1 (HIV-1)
MK115675	2016	GERMANY	B	Human immunodeficiency virus 1 (HIV-1)
MK115683	2016	GERMANY	B	Human immunodeficiency virus 1 (HIV-1)
MK115691	2016	GERMANY	B	Human immunodeficiency virus 1 (HIV-1)
MK115871	2016	GERMANY	B	Human immunodeficiency virus 1 (HIV-1)
MK115872	2016	GERMANY	B	Human immunodeficiency virus 1 (HIV-1)
MK115879	2016	GERMANY	B	Human immunodeficiency virus 1 (HIV-1)
MK115880	2016	GERMANY	B	Human immunodeficiency virus 1 (HIV-1)
MK115884	2016	GERMANY	B	Human immunodeficiency virus 1 (HIV-1)
MK115886	2016	GERMANY	B	Human immunodeficiency virus 1 (HIV-1)
MK115887	2016	GERMANY	B	Human immunodeficiency virus 1 (HIV-1)
MK115889	2016	GERMANY	B	Human immunodeficiency virus 1 (HIV-1)
MK115892	2016	GERMANY	B	Human immunodeficiency virus 1 (HIV-1)
MK115894	2016	GERMANY	B	Human immunodeficiency virus 1 (HIV-1)
MK115896	2016	GERMANY	B	Human immunodeficiency virus 1 (HIV-1)
MK115899	2016	GERMANY	B	Human immunodeficiency virus 1 (HIV-1)
MK115903	2016	GERMANY	B	Human immunodeficiency virus 1 (HIV-1)
MK115907	2016	GERMANY	B	Human immunodeficiency virus 1 (HIV-1)
MK115912	2016	GERMANY	B	Human immunodeficiency virus 1 (HIV-1)
MK115917	2016	GERMANY	B	Human immunodeficiency virus 1 (HIV-1)
MK115918	2016	GERMANY	B	Human immunodeficiency virus 1 (HIV-1)
MK115919	2016	GERMANY	B	Human immunodeficiency virus 1 (HIV-1)
MK115922	2016	GERMANY	B	Human immunodeficiency virus 1 (HIV-1)
MK115923	2016	GERMANY	B	Human immunodeficiency virus 1 (HIV-1)
MK115925	2016	GERMANY	B	Human immunodeficiency virus 1 (HIV-1)
MK115928	2016	GERMANY	B	Human immunodeficiency virus 1 (HIV-1)
MK115934	2016	GERMANY	B	Human immunodeficiency virus 1 (HIV-1)
MK115935	2016	GERMANY	B	Human immunodeficiency virus 1 (HIV-1)
MK115937	2016	GERMANY	B	Human immunodeficiency virus 1 (HIV-1)
MK115938	2016	GERMANY	B	Human immunodeficiency virus 1 (HIV-1)
MK115946	2016	GERMANY	B	Human immunodeficiency virus 1 (HIV-1)
MK115948	2016	GERMANY	B	Human immunodeficiency virus 1 (HIV-1)
MK115952	2016	GERMANY	B	Human immunodeficiency virus 1 (HIV-1)
MK115954	2016	GERMANY	B	Human immunodeficiency virus 1 (HIV-1)
MK115955	2016	GERMANY	B	Human immunodeficiency virus 1 (HIV-1)
MK115956	2016	GERMANY	B	Human immunodeficiency virus 1 (HIV-1)
MK115957	2016	GERMANY	B	Human immunodeficiency virus 1 (HIV-1)
MK115959	2016	GERMANY	B	Human immunodeficiency virus 1 (HIV-1)
MK115961	2016	GERMANY	B	Human immunodeficiency virus 1 (HIV-1)
MK115962	2016	GERMANY	B	Human immunodeficiency virus 1 (HIV-1)
MK115963	2016	GERMANY	B	Human immunodeficiency virus 1 (HIV-1)
MK115964	2016	GERMANY	B	Human immunodeficiency virus 1 (HIV-1)
MK115965	2016	GERMANY	B	Human immunodeficiency virus 1 (HIV-1)
MK115966	2016	GERMANY	B	Human immunodeficiency virus 1 (HIV-1)
MK115970	2016	GERMANY	B	Human immunodeficiency virus 1 (HIV-1)
MK115973	2016	GERMANY	B	Human immunodeficiency virus 1 (HIV-1)
MK115974	2016	GERMANY	B	Human immunodeficiency virus 1 (HIV-1)
MK115975	2016	GERMANY	B	Human immunodeficiency virus 1 (HIV-1)
MK115977	2016	GERMANY	B	Human immunodeficiency virus 1 (HIV-1)
MK115978	2016	GERMANY	B	Human immunodeficiency virus 1 (HIV-1)
MK115982	2016	GERMANY	B	Human immunodeficiency virus 1 (HIV-1)
MK115983	2016	GERMANY	B	Human immunodeficiency virus 1 (HIV-1)
MK115985	2016	GERMANY	B	Human immunodeficiency virus 1 (HIV-1)
MK115989	2016	GERMANY	B	Human immunodeficiency virus 1 (HIV-1)
MK115990	2016	GERMANY	B	Human immunodeficiency virus 1 (HIV-1)
MK115992	2016	GERMANY	B	Human immunodeficiency virus 1 (HIV-1)
MK115994	2016	GERMANY	B	Human immunodeficiency virus 1 (HIV-1)
MK115996	2016	GERMANY	B	Human immunodeficiency virus 1 (HIV-1)
MK115997	2016	GERMANY	B	Human immunodeficiency virus 1 (HIV-1)
MK115999	2016	GERMANY	B	Human immunodeficiency virus 1 (HIV-1)
MK116000	2016	GERMANY	B	Human immunodeficiency virus 1 (HIV-1)
MK116001	2016	GERMANY	B	Human immunodeficiency virus 1 (HIV-1)
MK116002	2016	GERMANY	B	Human immunodeficiency virus 1 (HIV-1)
MK116004	2016	GERMANY	B	Human immunodeficiency virus 1 (HIV-1)
MK116007	2016	GERMANY	B	Human immunodeficiency virus 1 (HIV-1)
MK116009	2016	GERMANY	B	Human immunodeficiency virus 1 (HIV-1)
MK116011	2016	GERMANY	B	Human immunodeficiency virus 1 (HIV-1)
MK116012	2016	GERMANY	B	Human immunodeficiency virus 1 (HIV-1)
MK116013	2016	GERMANY	B	Human immunodeficiency virus 1 (HIV-1)
MK116014	2016	GERMANY	B	Human immunodeficiency virus 1 (HIV-1)
MK116016	2016	GERMANY	B	Human immunodeficiency virus 1 (HIV-1)
MK116019	2016	GERMANY	B	Human immunodeficiency virus 1 (HIV-1)
MK116021	2016	GERMANY	B	Human immunodeficiency virus 1 (HIV-1)
MK116022	2016	GERMANY	B	Human immunodeficiency virus 1 (HIV-1)
MK116023	2016	GERMANY	B	Human immunodeficiency virus 1 (HIV-1)
MK116024	2016	GERMANY	B	Human immunodeficiency virus 1 (HIV-1)
MK116028	2016	GERMANY	B	Human immunodeficiency virus 1 (HIV-1)
MK116030	2016	GERMANY	B	Human immunodeficiency virus 1 (HIV-1)
MK116032	2016	GERMANY	B	Human immunodeficiency virus 1 (HIV-1)
MK116034	2016	GERMANY	B	Human immunodeficiency virus 1 (HIV-1)
MK116036	2016	GERMANY	B	Human immunodeficiency virus 1 (HIV-1)
MK116037	2016	GERMANY	B	Human immunodeficiency virus 1 (HIV-1)
MK116040	2016	GERMANY	B	Human immunodeficiency virus 1 (HIV-1)
MK116041	2016	GERMANY	B	Human immunodeficiency virus 1 (HIV-1)
MK116042	2016	GERMANY	B	Human immunodeficiency virus 1 (HIV-1)
MK116046	2016	GERMANY	B	Human immunodeficiency virus 1 (HIV-1)
MK116047	2016	GERMANY	B	Human immunodeficiency virus 1 (HIV-1)
MK116049	2016	GERMANY	B	Human immunodeficiency virus 1 (HIV-1)
MK116052	2016	GERMANY	B	Human immunodeficiency virus 1 (HIV-1)
MK116053	2016	GERMANY	B	Human immunodeficiency virus 1 (HIV-1)
MK116054	2016	GERMANY	B	Human immunodeficiency virus 1 (HIV-1)
MK116055	2016	GERMANY	B	Human immunodeficiency virus 1 (HIV-1)
MK116057	2016	GERMANY	B	Human immunodeficiency virus 1 (HIV-1)
MK116058	2016	GERMANY	B	Human immunodeficiency virus 1 (HIV-1)
MK116059	2016	GERMANY	B	Human immunodeficiency virus 1 (HIV-1)
MK116060	2016	GERMANY	B	Human immunodeficiency virus 1 (HIV-1)
MK116061	2016	GERMANY	B	Human immunodeficiency virus 1 (HIV-1)
MK116062	2016	GERMANY	B	Human immunodeficiency virus 1 (HIV-1)
MK116063	2016	GERMANY	B	Human immunodeficiency virus 1 (HIV-1)
MK116064	2016	GERMANY	B	Human immunodeficiency virus 1 (HIV-1)
MK116066	2016	GERMANY	B	Human immunodeficiency virus 1 (HIV-1)
MK116067	2016	GERMANY	B	Human immunodeficiency virus 1 (HIV-1)
MK116068	2016	GERMANY	B	Human immunodeficiency virus 1 (HIV-1)
MK116070	2016	GERMANY	B	Human immunodeficiency virus 1 (HIV-1)
MK116071	2016	GERMANY	B	Human immunodeficiency virus 1 (HIV-1)
MK116072	2016	GERMANY	B	Human immunodeficiency virus 1 (HIV-1)
MK116073	2016	GERMANY	B	Human immunodeficiency virus 1 (HIV-1)
MK116074	2016	GERMANY	B	Human immunodeficiency virus 1 (HIV-1)
MK116075	2016	GERMANY	B	Human immunodeficiency virus 1 (HIV-1)
MK116076	2016	GERMANY	B	Human immunodeficiency virus 1 (HIV-1)
MK116077	2016	GERMANY	B	Human immunodeficiency virus 1 (HIV-1)
MK116078	2016	GERMANY	B	Human immunodeficiency virus 1 (HIV-1)
MK116079	2016	GERMANY	B	Human immunodeficiency virus 1 (HIV-1)
MK116082	2016	GERMANY	B	Human immunodeficiency virus 1 (HIV-1)
MK116085	2016	GERMANY	B	Human immunodeficiency virus 1 (HIV-1)
MK116086	2016	GERMANY	B	Human immunodeficiency virus 1 (HIV-1)
MK116087	2016	GERMANY	B	Human immunodeficiency virus 1 (HIV-1)
MK116088	2016	GERMANY	B	Human immunodeficiency virus 1 (HIV-1)
MK116090	2016	GERMANY	B	Human immunodeficiency virus 1 (HIV-1)
MK116091	2016	GERMANY	B	Human immunodeficiency virus 1 (HIV-1)
MK116093	2016	GERMANY	B	Human immunodeficiency virus 1 (HIV-1)
MK116095	2016	GERMANY	B	Human immunodeficiency virus 1 (HIV-1)
MK116098	2016	GERMANY	B	Human immunodeficiency virus 1 (HIV-1)
MK116099	2016	GERMANY	B	Human immunodeficiency virus 1 (HIV-1)
MK116103	2016	GERMANY	B	Human immunodeficiency virus 1 (HIV-1)
MK116106	2016	GERMANY	B	Human immunodeficiency virus 1 (HIV-1)
MK116107	2016	GERMANY	B	Human immunodeficiency virus 1 (HIV-1)
MK116112	2016	GERMANY	B	Human immunodeficiency virus 1 (HIV-1)
MK116116	2016	GERMANY	B	Human immunodeficiency virus 1 (HIV-1)
MK116120	2016	GERMANY	B	Human immunodeficiency virus 1 (HIV-1)
MK116122	2016	GERMANY	B	Human immunodeficiency virus 1 (HIV-1)
MK116123	2016	GERMANY	B	Human immunodeficiency virus 1 (HIV-1)
MK116125	2016	GERMANY	B	Human immunodeficiency virus 1 (HIV-1)
MK116127	2016	GERMANY	B	Human immunodeficiency virus 1 (HIV-1)
MK116129	2016	GERMANY	B	Human immunodeficiency virus 1 (HIV-1)
MK116132	2016	GERMANY	B	Human immunodeficiency virus 1 (HIV-1)
MK116134	2016	GERMANY	B	Human immunodeficiency virus 1 (HIV-1)
MK116135	2016	GERMANY	B	Human immunodeficiency virus 1 (HIV-1)
MK116138	2016	GERMANY	B	Human immunodeficiency virus 1 (HIV-1)
MK116145	2016	GERMANY	B	Human immunodeficiency virus 1 (HIV-1)
MK116148	2016	GERMANY	B	Human immunodeficiency virus 1 (HIV-1)
MK116149	2016	GERMANY	B	Human immunodeficiency virus 1 (HIV-1)
MK116150	2016	GERMANY	B	Human immunodeficiency virus 1 (HIV-1)
MK116160	2016	GERMANY	B	Human immunodeficiency virus 1 (HIV-1)
MK116161	2016	GERMANY	B	Human immunodeficiency virus 1 (HIV-1)
MK116167	2016	GERMANY	B	Human immunodeficiency virus 1 (HIV-1)
MK116172	2016	GERMANY	B	Human immunodeficiency virus 1 (HIV-1)
MK116174	2016	GERMANY	B	Human immunodeficiency virus 1 (HIV-1)
MK116177	2016	GERMANY	B	Human immunodeficiency virus 1 (HIV-1)
MK116180	2016	GERMANY	B	Human immunodeficiency virus 1 (HIV-1)
MK116181	2016	GERMANY	B	Human immunodeficiency virus 1 (HIV-1)
MK116188	2016	GERMANY	B	Human immunodeficiency virus 1 (HIV-1)
MK116190	2016	GERMANY	B	Human immunodeficiency virus 1 (HIV-1)
MK116191	2016	GERMANY	B	Human immunodeficiency virus 1 (HIV-1)
MK116194	2016	GERMANY	B	Human immunodeficiency virus 1 (HIV-1)
MK116200	2016	GERMANY	B	Human immunodeficiency virus 1 (HIV-1)
MK116209	2016	GERMANY	B	Human immunodeficiency virus 1 (HIV-1)
MK116210	2016	GERMANY	B	Human immunodeficiency virus 1 (HIV-1)
MK116212	2016	GERMANY	B	Human immunodeficiency virus 1 (HIV-1)
MK116214	2016	GERMANY	B	Human immunodeficiency virus 1 (HIV-1)
MK116216	2016	GERMANY	B	Human immunodeficiency virus 1 (HIV-1)
MK116220	2016	GERMANY	B	Human immunodeficiency virus 1 (HIV-1)
MK116223	2016	GERMANY	B	Human immunodeficiency virus 1 (HIV-1)
MT190625	2016	GERMANY	B	Human immunodeficiency virus 1 (HIV-1)
MT190626	2016	GERMANY	B	Human immunodeficiency virus 1 (HIV-1)
MT190627	2016	GERMANY	B	Human immunodeficiency virus 1 (HIV-1)
MT190628	2016	GERMANY	B	Human immunodeficiency virus 1 (HIV-1)
MT190629	2016	GERMANY	B	Human immunodeficiency virus 1 (HIV-1)
MT190641	2016	GERMANY	B	Human immunodeficiency virus 1 (HIV-1)
MW061817	2016	GERMANY	B	Human immunodeficiency virus 1 (HIV-1)
MW061869	2016	GERMANY	B	Human immunodeficiency virus 1 (HIV-1)
MW061975	2016	GERMANY	B	Human immunodeficiency virus 1 (HIV-1)
MW061992	2016	GERMANY	B	Human immunodeficiency virus 1 (HIV-1)
MW062023	2016	GERMANY	B	Human immunodeficiency virus 1 (HIV-1)
MW062053	2016	GERMANY	B	Human immunodeficiency virus 1 (HIV-1)
MW062069	2016	GERMANY	B	Human immunodeficiency virus 1 (HIV-1)
MW062070	2016	GERMANY	B	Human immunodeficiency virus 1 (HIV-1)
MW062084	2016	GERMANY	B	Human immunodeficiency virus 1 (HIV-1)
MW062088	2016	GERMANY	B	Human immunodeficiency virus 1 (HIV-1)
MW062156	2016	GERMANY	B	Human immunodeficiency virus 1 (HIV-1)
MW062160	2016	GERMANY	B	Human immunodeficiency virus 1 (HIV-1)
MW062185	2016	GERMANY	B	Human immunodeficiency virus 1 (HIV-1)
MK086129	2017	GERMANY	B	Human immunodeficiency virus 1 (HIV-1)
MN090734	2018	GERMANY	B	Human immunodeficiency virus 1 (HIV-1)
MN090735	2018	GERMANY	B	Human immunodeficiency virus 1 (HIV-1)
MN090736	2018	GERMANY	B	Human immunodeficiency virus 1 (HIV-1)
MN090737	2018	GERMANY	B	Human immunodeficiency virus 1 (HIV-1)
MN090738	2018	GERMANY	B	Human immunodeficiency virus 1 (HIV-1)
MN090739	2018	GERMANY	B	Human immunodeficiency virus 1 (HIV-1)
MN090740	2018	GERMANY	B	Human immunodeficiency virus 1 (HIV-1)
MN090742	2018	GERMANY	B	Human immunodeficiency virus 1 (HIV-1)
MN090743	2018	GERMANY	B	Human immunodeficiency virus 1 (HIV-1)
MN090744	2018	GERMANY	B	Human immunodeficiency virus 1 (HIV-1)
MN090745	2018	GERMANY	B	Human immunodeficiency virus 1 (HIV-1)
MN090746	2018	GERMANY	B	Human immunodeficiency virus 1 (HIV-1)
MN090747	2018	GERMANY	B	Human immunodeficiency virus 1 (HIV-1)
MN090748	2018	GERMANY	B	Human immunodeficiency virus 1 (HIV-1)
MN090749	2018	GERMANY	B	Human immunodeficiency virus 1 (HIV-1)
MN090750	2018	GERMANY	B	Human immunodeficiency virus 1 (HIV-1)
MN090751	2018	GERMANY	B	Human immunodeficiency virus 1 (HIV-1)
MN090752	2018	GERMANY	B	Human immunodeficiency virus 1 (HIV-1)
MN090753	2018	GERMANY	B	Human immunodeficiency virus 1 (HIV-1)
MN090754	2018	GERMANY	B	Human immunodeficiency virus 1 (HIV-1)
MN090755	2018	GERMANY	B	Human immunodeficiency virus 1 (HIV-1)
MN090756	2018	GERMANY	B	Human immunodeficiency virus 1 (HIV-1)
MN090757	2018	GERMANY	B	Human immunodeficiency virus 1 (HIV-1)
MN090758	2018	GERMANY	B	Human immunodeficiency virus 1 (HIV-1)
MN090759	2018	GERMANY	B	Human immunodeficiency virus 1 (HIV-1)
MN090760	2018	GERMANY	B	Human immunodeficiency virus 1 (HIV-1)
MN090761	2018	GERMANY	B	Human immunodeficiency virus 1 (HIV-1)
MN090762	2018	GERMANY	B	Human immunodeficiency virus 1 (HIV-1)
MN090763	2018	GERMANY	B	Human immunodeficiency virus 1 (HIV-1)
MN090764	2018	GERMANY	B	Human immunodeficiency virus 1 (HIV-1)
MN090765	2018	GERMANY	B	Human immunodeficiency virus 1 (HIV-1)
MN090766	2018	GERMANY	B	Human immunodeficiency virus 1 (HIV-1)
MN090767	2018	GERMANY	B	Human immunodeficiency virus 1 (HIV-1)
MN090768	2018	GERMANY	B	Human immunodeficiency virus 1 (HIV-1)
MN090769	2018	GERMANY	B	Human immunodeficiency virus 1 (HIV-1)
MN090770	2018	GERMANY	B	Human immunodeficiency virus 1 (HIV-1)
MN090771	2018	GERMANY	B	Human immunodeficiency virus 1 (HIV-1)
MN090772	2018	GERMANY	B	Human immunodeficiency virus 1 (HIV-1)
MN090774	2018	GERMANY	B	Human immunodeficiency virus 1 (HIV-1)
MN090775	2018	GERMANY	B	Human immunodeficiency virus 1 (HIV-1)
MN090776	2018	GERMANY	B	Human immunodeficiency virus 1 (HIV-1)
MN090777	2018	GERMANY	B	Human immunodeficiency virus 1 (HIV-1)
MN090778	2018	GERMANY	B	Human immunodeficiency virus 1 (HIV-1)
MN090780	2018	GERMANY	B	Human immunodeficiency virus 1 (HIV-1)
MN090781	2018	GERMANY	B	Human immunodeficiency virus 1 (HIV-1)
MN090782	2018	GERMANY	B	Human immunodeficiency virus 1 (HIV-1)
MN090783	2018	GERMANY	B	Human immunodeficiency virus 1 (HIV-1)
MN090784	2018	GERMANY	B	Human immunodeficiency virus 1 (HIV-1)
MN090786	2018	GERMANY	B	Human immunodeficiency virus 1 (HIV-1)
MN090788	2018	GERMANY	B	Human immunodeficiency virus 1 (HIV-1)
MN090789	2018	GERMANY	B	Human immunodeficiency virus 1 (HIV-1)
MN090790	2018	GERMANY	B	Human immunodeficiency virus 1 (HIV-1)
MN090791	2018	GERMANY	B	Human immunodeficiency virus 1 (HIV-1)
MN090792	2018	GERMANY	B	Human immunodeficiency virus 1 (HIV-1)
MN090794	2018	GERMANY	B	Human immunodeficiency virus 1 (HIV-1)
MN090795	2018	GERMANY	B	Human immunodeficiency virus 1 (HIV-1)
MN090796	2018	GERMANY	B	Human immunodeficiency virus 1 (HIV-1)
MN090797	2018	GERMANY	B	Human immunodeficiency virus 1 (HIV-1)
MN090799	2018	GERMANY	B	Human immunodeficiency virus 1 (HIV-1)
MN090802	2018	GERMANY	B	Human immunodeficiency virus 1 (HIV-1)
MN090803	2018	GERMANY	B	Human immunodeficiency virus 1 (HIV-1)
MN090804	2018	GERMANY	B	Human immunodeficiency virus 1 (HIV-1)
MN090805	2018	GERMANY	B	Human immunodeficiency virus 1 (HIV-1)
[truncated: 9,898 more rows]
